# Supplementary material for: Bis{1-[(1H-benzimidazol-2-yl)meth­yl]-1H-imidazole-κN 3}­bis­(3,5-dicarb­oxy­benzoato-κO 1)zinc octa­hydrate
Source: Acta Crystallogr Sect E Struct Rep Online. 2012 Jan 18;68(Pt 2):m162. doi: 10.1107/S160053681200147X (PMC3274892; doi:10.1107/S160053681200147X)
Supplement: Supplementary file 1 [file e-68-0m162-sup1.cif]

##############################################################################
#                                                                            #
# This CIF contains the data in a paper accepted for publication in          #
# Acta Crystallographica Section E. It conforms to the requirements of       #
# Notes for Authors for Acta Crystallographica Section E, and has been       #
# peer reviewed under the auspices of the IUCr Commission on Journals.       #
#                                                                            #
# Full details of the Crystallographic Information File format               #
# are given in the paper "The Crystallographic Information File (CIF):       #
# a New Standard Archive File for Crystallography" by S. R. Hall, F. H.      #
# Allen and I. D. Brown [Acta Cryst. (1991), A47, 655-685].                  #
#                                                                            #
# The current version of the core CIF dictionary is obtainable from          #
# ftp://ftp.iucr.org/pub/cif_core.dic.                                       #
#                                                                            #
# Software is freely available for graphical display of the structure(s)     #
# in this CIF. For information consult the CIF software page                 #
# http://www.iucr.org/resources/cif/software.                                #
#                                                                            #
# This file may be used for bona fide research purposes within the           #
# scientific community so long as proper attribution is given to the journal # 
# article from which it was obtained.                                        #
#                                                                            #
##############################################################################
data_global
_audit_creation_method     'SHELXL-97'
_journal_date_recd_electronic     2012-01-11
_journal_date_accepted     2012-01-12
_journal_name_full     'Acta Crystallographica, Section E'
_journal_year     2012
_journal_volume     68
_journal_issue      2
_journal_page_first     m162
_journal_page_last     m162
_journal_paper_category     QM
_journal_paper_doi     10.1107/S160053681200147X
_journal_coeditor_code     FF2052
_publ_contact_author_name     'Dr. Xiangru Meng'
_publ_contact_author_address
;
 Department of Chemistry
 Zhengzhou University
 Zhengzhou 450001
 People's Republic of China
;
_publ_contact_author_email     'mxr@zzu.edu.cn'
_publ_contact_author_fax     '86 371 67783126'
_publ_contact_author_phone     '86 371 67783126'
_publ_section_title
;\
Bis{1-[(1<i>H</i>-benzimidazol-2-yl)methyl]-1<i>H</i>-imidazole-\
\k<i>N</i>^3^}bis(3,5-dicarboxybenzoato-\k<i>O</i>^1^)zinc octahydrate
;
loop_
    _publ_author_name
    _publ_author_footnote
    _publ_author_address
    'Lei Zhao' ?
;
 School of Chemical and Engineering
 Zhengzhou University
 Zhengzhou 450001
 People's Republic of China
;
    'Bingtao Liu' ?
;
 School of Environmental and Municipal Engineering
 North China Institute of Water Conservancy and Hydroelectric Power
 Zhengzhou 450011
 People's Republic of China
;
    'Ting Li' ?
;
 Department of Chemistry
 Zhengzhou University
 Zhengzhou 450001
 People's Republic of China
;
    'Xiangru Meng' ?
;
 Department of Chemistry
 Zhengzhou University
 Zhengzhou 450001
 People's Republic of China
;
data_I
_audit_creation_method     SHELXL-97
_chemical_name_systematic
;
Bis{1-[(1<i>H</i>-benzimidazol-2-yl)methyl]-1<i>H</i>-imidazole-
\k<i>N</i>^3^}bis(3,5-dicarboxybenzoato-\k<i>O</i>^1^)zinc octahydrate
;
_chemical_name_common     ?
_chemical_formula_moiety     'C40 H30 N8 O12 Zn, 8(H2 O)'
_chemical_formula_sum     'C40 H46 N8 O20 Zn'
_chemical_formula_iupac     '[Zn (C9 H5 O6)2 (C11 H10 N4)2], 8H2 O'
_chemical_formula_weight     1024.22
_chemical_melting_point     ?
_symmetry_cell_setting     monoclinic
_symmetry_space_group_name_H-M     'C 2/c'
_symmetry_space_group_name_Hall     '-C 2yc'
loop_
    _symmetry_equiv_pos_as_xyz
    'x, y, z'
    '-x, y, -z+1/2'
    'x+1/2, y+1/2, z'
    '-x+1/2, y+1/2, -z+1/2'
    '-x, -y, -z'
    'x, -y, z-1/2'
    '-x+1/2, -y+1/2, -z'
    'x+1/2, -y+1/2, z-1/2'
_cell_length_a     20.870(4)
_cell_length_b     15.008(3)
_cell_length_c     15.472(3)
_cell_angle_alpha     90.00
_cell_angle_beta     109.51(3)
_cell_angle_gamma     90.00
_cell_volume     4567.9(16)
_cell_formula_units_Z     4
_cell_measurement_reflns_used     6831
_cell_measurement_theta_min     1.7066
_cell_measurement_theta_max     27.8884
_cell_measurement_temperature     293(2)
_exptl_crystal_description     Prism
_exptl_crystal_colour     Colourless
_exptl_crystal_size_max     0.18
_exptl_crystal_size_mid     0.15
_exptl_crystal_size_min     0.14
_exptl_crystal_density_diffrn     1.489
_exptl_crystal_density_meas     ?
_exptl_crystal_density_method     'not measured'
_exptl_crystal_F_000     2128
_exptl_absorpt_coefficient_mu     0.627
_exptl_absorpt_correction_type     multi-scan
_exptl_absorpt_process_details     '(CrystalClear; Rigaku/MSC, 2004)'
_exptl_absorpt_correction_T_min     0.8956
_exptl_absorpt_correction_T_max     0.9174
_exptl_special_details     ?
_diffrn_ambient_temperature     293(2)
_diffrn_radiation_type     MoK\a
_diffrn_radiation_wavelength     0.71073
_diffrn_radiation_source     'fine-focus sealed tube'
_diffrn_radiation_monochromator     graphite
_diffrn_measurement_device_type     'Rigaku Saturn'
_diffrn_measurement_method     \w
_diffrn_detector_area_resol_mean     28.5714
_diffrn_reflns_number     15325
_diffrn_reflns_av_R_equivalents     0.0307
_diffrn_reflns_av_sigmaI/netI     0.0298
_diffrn_reflns_theta_min     1.97
_diffrn_reflns_theta_max     25.25
_diffrn_reflns_theta_full     25.25
_diffrn_measured_fraction_theta_max     0.997
_diffrn_measured_fraction_theta_full     0.997
_diffrn_reflns_limit_h_min     -25
_diffrn_reflns_limit_h_max     25
_diffrn_reflns_limit_k_min     -17
_diffrn_reflns_limit_k_max     18
_diffrn_reflns_limit_l_min     -18
_diffrn_reflns_limit_l_max     18
_diffrn_standards_number     ?
_diffrn_standards_interval_count     ?
_diffrn_standards_interval_time     ?
_diffrn_standards_decay_%     ?
_refine_special_details
;
Refinement of <i>F</i>^2^ against ALL reflections. The weighted <i>R</i>-factor
<i>wR</i> and goodness of fit <i>S</i> are based on <i>F</i>^2^, conventional
<i>R</i>-factors <i>R</i> are based on <i>F</i>, with <i>F</i> set to zero for
negative <i>F</i>^2^. The threshold expression of <i>F</i>^2^ >
\s(<i>F</i>^2^) is used only for calculating <i>R</i>-factors(gt) <i>etc</i>.
and is not relevant to the choice of reflections for refinement.
<i>R</i>-factors based on <i>F</i>^2^ are statistically about twice as large
as those based on <i>F</i>, and <i>R</i>- factors based on ALL data will be
even larger.
;
_reflns_number_total     4127
_reflns_number_gt     3898
_reflns_threshold_expression     I>2sigma(I)
_refine_ls_structure_factor_coef     Fsqd
_refine_ls_matrix_type     full
_refine_ls_R_factor_all     0.0572
_refine_ls_R_factor_gt     0.0543
_refine_ls_wR_factor_gt     0.1544
_refine_ls_wR_factor_ref     0.1578
_refine_ls_goodness_of_fit_ref     1.074
_refine_ls_restrained_S_all     1.074
_refine_ls_number_reflns     4127
_refine_ls_number_parameters     314
_refine_ls_number_restraints     0
_refine_ls_hydrogen_treatment     constr
_refine_ls_weighting_scheme     calc
_refine_ls_weighting_details
         'calc w=1/[\s^2^(Fo^2^)+(0.0953P)^2^+7.0031P] where P=(Fo^2^+2Fc^2^)/3'
_atom_sites_solution_hydrogens     geom
_atom_sites_solution_primary     direct
_atom_sites_solution_secondary     difmap
_refine_ls_shift/su_max     0.000
_refine_ls_shift/su_mean     0.000
_refine_diff_density_max     1.084
_refine_diff_density_min     -0.454
_refine_ls_extinction_method     none
_refine_ls_extinction_coef     ?
loop_
    _atom_type_symbol
    _atom_type_description
    _atom_type_scat_dispersion_real
    _atom_type_scat_dispersion_imag
    _atom_type_scat_source
    'C' 'C' 0.0033 0.0016
                         'International Tables Vol C Tables 4.2.6.8 and 6.1.1.4'
    'H' 'H' 0.0000 0.0000
                         'International Tables Vol C Tables 4.2.6.8 and 6.1.1.4'
    'N' 'N' 0.0061 0.0033
                         'International Tables Vol C Tables 4.2.6.8 and 6.1.1.4'
    'O' 'O' 0.0106 0.0060
                         'International Tables Vol C Tables 4.2.6.8 and 6.1.1.4'
    'Zn' 'Zn' 0.2839 1.4301
                         'International Tables Vol C Tables 4.2.6.8 and 6.1.1.4'
_computing_data_collection     'CrystalClear (Rigaku/MSC, 2004)'
_computing_cell_refinement     'CrystalClear (Rigaku/MSC, 2004)'
_computing_data_reduction     'CrystalClear (Rigaku/MSC, 2004)'
_computing_structure_solution     'SHELXS97 (Sheldrick, 2008)'
_computing_structure_refinement     'SHELXL97 (Sheldrick, 2008)'
_computing_molecular_graphics     'SHELXTL (Sheldrick, 2008)'
_computing_publication_material     'publCIF (Westrip, 2010)'
loop_
    _atom_site_type_symbol
    _atom_site_label
    _atom_site_fract_x
    _atom_site_fract_y
    _atom_site_fract_z
    _atom_site_U_iso_or_equiv
    _atom_site_adp_type
    _atom_site_calc_flag
    _atom_site_refinement_flags
    _atom_site_occupancy
    _atom_site_symmetry_multiplicity
    _atom_site_disorder_assembly
    _atom_site_disorder_group
    Zn Zn1 1.0000 0.47361(3) 0.7500 0.02673(18) Uani d S 1 2 . .
    N N1 1.00685(12) 0.54973(17) 0.85945(17) 0.0303(5) Uani d . 1 1 . .
    N N2 1.04718(12) 0.60129(16) 0.99936(16) 0.0295(5) Uani d . 1 1 . .
    N N3 1.20973(13) 0.63838(16) 1.09909(17) 0.0323(6) Uani d . 1 1 . .
    N N4 1.15439(13) 0.75634(17) 1.11874(19) 0.0368(6) Uani d . 1 1 . .
    H H4 1.1219 0.7891 1.1235 0.044 Uiso calc R 1 1 . .
    O O1 0.91112(10) 0.41744(14) 0.70946(15) 0.0353(5) Uani d . 1 1 . .
    O O2 0.95138(12) 0.31291(17) 0.64061(18) 0.0486(6) Uani d . 1 1 . .
    O O3 0.67237(16) 0.42512(17) 0.6806(3) 0.0685(9) Uani d . 1 1 . .
    H H3 0.6539 0.4603 0.6391 0.082 Uiso calc R 1 1 . .
    O O4 0.60726(13) 0.3058(2) 0.6317(3) 0.0730(10) Uani d . 1 1 . .
    O O5 0.70841(13) 0.02986(15) 0.5653(3) 0.0604(8) Uani d . 1 1 . .
    H H5 0.7129 -0.0244 0.5703 0.073 Uiso calc R 1 1 . .
    O O6 0.81799(15) 0.02479(16) 0.5819(3) 0.0655(9) Uani d . 1 1 . .
    O O7 0.03572(17) 0.8297(2) 0.1368(3) 0.0841(11) Uani d . 1 1 . .
    H H7A 0.0096 0.7939 0.1517 0.101 Uiso d R 1 1 . .
    H H7B 0.0500 0.8761 0.1688 0.101 Uiso d R 1 1 . .
    O O8 0.5834(2) 0.5183(3) 0.7433(3) 0.1037(14) Uani d . 1 1 . .
    H H8A 0.5724 0.4636 0.7401 0.124 Uiso d R 1 1 . .
    H H8B 0.6017 0.5138 0.8011 0.124 Uiso d R 1 1 . .
    O O9 0.4962(3) 0.3677(5) 0.6555(6) 0.214(4) Uani d . 1 1 . .
    H H9A 0.5130 0.3746 0.6129 0.256 Uiso d R 1 1 . .
    H H9B 0.4592 0.3966 0.6428 0.256 Uiso d R 1 1 . .
    O O10 0.4214(6) 0.4833(11) 0.5182(7) 0.417(11) Uani d . 1 1 . .
    H H10A 0.4442 0.4475 0.5597 0.501 Uiso d R 1 1 . .
    H H10B 0.3822 0.4733 0.5214 0.501 Uiso d R 1 1 . .
    C C1 1.05420(15) 0.53995(19) 0.9405(2) 0.0303(6) Uani d . 1 1 . .
    H H1A 1.0878 0.4964 0.9546 0.036 Uiso calc R 1 1 . .
    C C2 0.96815(16) 0.6220(2) 0.8680(2) 0.0381(7) Uani d . 1 1 . .
    H H2A 0.9311 0.6451 0.8215 0.046 Uiso calc R 1 1 . .
    C C3 0.99263(16) 0.6536(2) 0.9542(2) 0.0396(8) Uani d . 1 1 . .
    H H3A 0.9758 0.7015 0.9782 0.048 Uiso calc R 1 1 . .
    C C4 1.09106(16) 0.6115(2) 1.0948(2) 0.0344(7) Uani d . 1 1 . .
    H H4A 1.1063 0.5531 1.1204 0.041 Uiso calc R 1 1 . .
    H H4B 1.0650 0.6377 1.1298 0.041 Uiso calc R 1 1 . .
    C C5 1.15158(15) 0.6686(2) 1.10402(19) 0.0302(6) Uani d . 1 1 . .
    C C6 1.21887(16) 0.7856(2) 1.1250(2) 0.0347(7) Uani d . 1 1 . .
    C C7 1.24868(19) 0.8692(2) 1.1402(3) 0.0483(9) Uani d . 1 1 . .
    H H7C 1.2251 0.9194 1.1480 0.058 Uiso calc R 1 1 . .
    C C8 1.3160(2) 0.8734(3) 1.1431(3) 0.0519(9) Uani d . 1 1 . .
    H H8C 1.3381 0.9282 1.1529 0.062 Uiso calc R 1 1 . .
    C C9 1.35128(18) 0.7980(3) 1.1318(3) 0.0506(9) Uani d . 1 1 . .
    H H9C 1.3964 0.8037 1.1353 0.061 Uiso calc R 1 1 . .
    C C10 1.32114(17) 0.7154(2) 1.1157(2) 0.0419(8) Uani d . 1 1 . .
    H H10C 1.3446 0.6653 1.1074 0.050 Uiso calc R 1 1 . .
    C C11 1.25365(15) 0.7105(2) 1.1124(2) 0.0327(7) Uani d . 1 1 . .
    C C12 0.90560(15) 0.3445(2) 0.6650(2) 0.0314(6) Uani d . 1 1 . .
    C C13 0.83856(15) 0.2976(2) 0.64489(19) 0.0297(6) Uani d . 1 1 . .
    C C14 0.78386(15) 0.3418(2) 0.6558(2) 0.0332(7) Uani d . 1 1 . .
    H H14A 0.7884 0.4009 0.6749 0.040 Uiso calc R 1 1 . .
    C C15 0.72163(16) 0.2984(2) 0.6385(2) 0.0357(7) Uani d . 1 1 . .
    C C16 0.71589(16) 0.2091(2) 0.6120(2) 0.0363(7) Uani d . 1 1 . .
    H H16A 0.6747 0.1797 0.6007 0.044 Uiso calc R 1 1 . .
    C C17 0.77091(16) 0.1639(2) 0.6024(2) 0.0346(7) Uani d . 1 1 . .
    C C18 0.83224(16) 0.2091(2) 0.6178(2) 0.0344(7) Uani d . 1 1 . .
    H H18A 0.8691 0.1796 0.6098 0.041 Uiso calc R 1 1 . .
    C C19 0.66265(17) 0.3463(2) 0.6498(3) 0.0439(8) Uani d . 1 1 . .
    C C20 0.76632(18) 0.0659(2) 0.5806(3) 0.0435(8) Uani d . 1 1 . .
loop_
    _atom_site_aniso_label
    _atom_site_aniso_U_11
    _atom_site_aniso_U_22
    _atom_site_aniso_U_33
    _atom_site_aniso_U_12
    _atom_site_aniso_U_13
    _atom_site_aniso_U_23
    Zn1 0.0215(3) 0.0258(3) 0.0320(3) 0.000 0.0078(2) 0.000
    N1 0.0237(12) 0.0282(12) 0.0380(14) -0.0005(10) 0.0089(10) -0.0032(11)
    N2 0.0276(12) 0.0287(12) 0.0324(13) -0.0035(10) 0.0104(10) -0.0038(10)
    N3 0.0291(13) 0.0262(12) 0.0383(14) -0.0012(10) 0.0070(11) 0.0028(11)
    N4 0.0317(14) 0.0321(14) 0.0479(16) -0.0030(11) 0.0152(12) -0.0087(12)
    O1 0.0294(11) 0.0326(11) 0.0417(12) -0.0077(9) 0.0090(9) -0.0042(9)
    O2 0.0372(13) 0.0513(15) 0.0651(16) -0.0110(11) 0.0276(12) -0.0135(12)
    O3 0.0585(18) 0.0375(15) 0.119(3) -0.0020(13) 0.0428(18) -0.0142(16)
    O4 0.0347(14) 0.0558(17) 0.129(3) -0.0097(13) 0.0275(16) -0.0182(18)
    O5 0.0418(15) 0.0241(12) 0.111(3) -0.0081(10) 0.0193(15) -0.0041(13)
    O6 0.0515(17) 0.0367(15) 0.115(3) -0.0043(12) 0.0364(17) -0.0187(14)
    O7 0.078(2) 0.065(2) 0.129(3) -0.0150(17) 0.060(2) -0.018(2)
    O8 0.100(3) 0.089(3) 0.111(3) 0.001(2) 0.020(3) 0.001(2)
    O9 0.117(5) 0.204(7) 0.321(10) 0.020(5) 0.074(6) -0.060(7)
    O10 0.317(14) 0.76(3) 0.254(12) 0.332(17) 0.204(12) 0.243(16)
    C1 0.0241(14) 0.0280(15) 0.0376(16) -0.0019(11) 0.0087(12) -0.0011(12)
    C2 0.0307(16) 0.0373(17) 0.0415(18) 0.0074(13) 0.0055(13) -0.0038(14)
    C3 0.0378(17) 0.0364(17) 0.0443(18) 0.0087(14) 0.0135(15) -0.0062(14)
    C4 0.0345(16) 0.0372(16) 0.0318(15) -0.0090(13) 0.0113(13) -0.0024(13)
    C5 0.0302(15) 0.0292(15) 0.0298(15) -0.0035(12) 0.0083(12) -0.0002(12)
    C6 0.0341(16) 0.0323(16) 0.0349(16) -0.0050(13) 0.0077(13) -0.0040(13)
    C7 0.053(2) 0.0324(18) 0.060(2) -0.0087(16) 0.0192(18) -0.0079(16)
    C8 0.051(2) 0.043(2) 0.058(2) -0.0209(18) 0.0141(18) -0.0030(17)
    C9 0.0346(18) 0.061(2) 0.053(2) -0.0129(17) 0.0102(16) 0.0041(18)
    C10 0.0336(17) 0.0413(19) 0.049(2) 0.0004(14) 0.0110(15) 0.0042(15)
    C11 0.0312(15) 0.0283(15) 0.0347(16) -0.0033(12) 0.0059(12) 0.0020(12)
    C12 0.0313(15) 0.0315(15) 0.0306(15) -0.0058(12) 0.0092(12) 0.0026(12)
    C13 0.0292(15) 0.0295(15) 0.0282(14) -0.0068(12) 0.0065(12) 0.0010(12)
    C14 0.0341(16) 0.0243(14) 0.0388(17) -0.0066(12) 0.0092(13) -0.0024(12)
    C15 0.0303(16) 0.0310(16) 0.0436(18) -0.0041(13) 0.0093(13) -0.0014(13)
    C16 0.0304(16) 0.0294(16) 0.0460(18) -0.0070(13) 0.0084(13) 0.0007(13)
    C17 0.0315(16) 0.0273(15) 0.0429(18) -0.0067(12) 0.0097(13) -0.0013(13)
    C18 0.0309(16) 0.0330(16) 0.0405(17) -0.0047(13) 0.0137(13) -0.0020(13)
    C19 0.0345(18) 0.0325(17) 0.063(2) -0.0033(14) 0.0139(16) -0.0040(16)
    C20 0.0409(19) 0.0302(17) 0.058(2) -0.0065(15) 0.0153(16) -0.0036(15)
_geom_special_details
;
All e.s.d.'s (except the e.s.d. in the dihedral angle between two l.s. planes)
are estimated using the full covariance matrix. The cell e.s.d.'s are taken
into account individually in the estimation of e.s.d.'s in distances, angles
and torsion angles; correlations between e.s.d.'s in cell parameters are only
used when they are defined by crystal symmetry. An approximate (isotropic)
treatment of cell e.s.d.'s is used for estimating e.s.d.'s involving l.s.
planes.
;
loop_
    _geom_bond_atom_site_label_1
    _geom_bond_atom_site_label_2
    _geom_bond_site_symmetry_2
    _geom_bond_distance
    _geom_bond_publ_flag
    Zn1 O1 . 1.941(2) ?
    Zn1 O1 2_756 1.941(2) ?
    Zn1 N1 . 2.008(2) ?
    Zn1 N1 2_756 2.008(2) ?
    N1 C1 . 1.320(4) ?
    N1 C2 . 1.385(4) ?
    N2 C1 . 1.338(4) ?
    N2 C3 . 1.367(4) ?
    N2 C4 . 1.463(4) ?
    N3 C5 . 1.322(4) ?
    N3 C11 . 1.388(4) ?
    N4 C5 . 1.334(4) ?
    N4 C6 . 1.388(4) ?
    N4 H4 . 0.8600 ?
    O1 C12 . 1.278(4) ?
    O2 C12 . 1.233(4) ?
    O3 C19 . 1.266(4) ?
    O3 H3 . 0.8200 ?
    O4 C19 . 1.253(4) ?
    O5 C20 . 1.272(4) ?
    O5 H5 . 0.8200 ?
    O6 C20 . 1.236(4) ?
    O7 H7A . 0.8500 ?
    O7 H7B . 0.8492 ?
    O8 H8A . 0.8501 ?
    O8 H8B . 0.8502 ?
    O9 H9A . 0.8500 ?
    O9 H9B . 0.8501 ?
    O10 H10A . 0.8502 ?
    O10 H10B . 0.8498 ?
    C1 H1A . 0.9300 ?
    C2 C3 . 1.344(5) ?
    C2 H2A . 0.9300 ?
    C3 H3A . 0.9300 ?
    C4 C5 . 1.493(4) ?
    C4 H4A . 0.9700 ?
    C4 H4B . 0.9700 ?
    C6 C7 . 1.384(5) ?
    C6 C11 . 1.390(4) ?
    C7 C8 . 1.392(5) ?
    C7 H7C . 0.9300 ?
    C8 C9 . 1.392(6) ?
    C8 H8C . 0.9300 ?
    C9 C10 . 1.375(5) ?
    C9 H9C . 0.9300 ?
    C10 C11 . 1.394(5) ?
    C10 H10C . 0.9300 ?
    C12 C13 . 1.503(4) ?
    C13 C14 . 1.378(4) ?
    C13 C18 . 1.386(4) ?
    C14 C15 . 1.396(4) ?
    C14 H14A . 0.9300 ?
    C15 C16 . 1.395(4) ?
    C15 C19 . 1.485(5) ?
    C16 C17 . 1.384(5) ?
    C16 H16A . 0.9300 ?
    C17 C18 . 1.397(4) ?
    C17 C20 . 1.505(4) ?
    C18 H18A . 0.9300 ?
loop_
    _geom_angle_atom_site_label_1
    _geom_angle_atom_site_label_2
    _geom_angle_atom_site_label_3
    _geom_angle_site_symmetry_1
    _geom_angle_site_symmetry_3
    _geom_angle
    _geom_angle_publ_flag
    O1 Zn1 O1 . 2_756 128.52(13) ?
    O1 Zn1 N1 . . 108.11(10) ?
    O1 Zn1 N1 2_756 . 100.57(10) ?
    O1 Zn1 N1 . 2_756 100.57(10) ?
    O1 Zn1 N1 2_756 2_756 108.11(10) ?
    N1 Zn1 N1 . 2_756 110.65(15) ?
    C1 N1 C2 . . 105.8(3) ?
    C1 N1 Zn1 . . 123.9(2) ?
    C2 N1 Zn1 . . 130.3(2) ?
    C1 N2 C3 . . 108.0(2) ?
    C1 N2 C4 . . 125.9(3) ?
    C3 N2 C4 . . 126.2(3) ?
    C5 N3 C11 . . 107.3(3) ?
    C5 N4 C6 . . 108.1(3) ?
    C5 N4 H4 . . 125.9 ?
    C6 N4 H4 . . 125.9 ?
    C12 O1 Zn1 . . 116.8(2) ?
    C19 O3 H3 . . 109.5 ?
    C20 O5 H5 . . 109.5 ?
    H7A O7 H7B . . 119.4 ?
    H8A O8 H8B . . 90.1 ?
    H9A O9 H9B . . 109.5 ?
    H10A O10 H10B . . 98.7 ?
    N1 C1 N2 . . 110.7(3) ?
    N1 C1 H1A . . 124.7 ?
    N2 C1 H1A . . 124.7 ?
    C3 C2 N1 . . 109.3(3) ?
    C3 C2 H2A . . 125.4 ?
    N1 C2 H2A . . 125.4 ?
    C2 C3 N2 . . 106.3(3) ?
    C2 C3 H3A . . 126.9 ?
    N2 C3 H3A . . 126.9 ?
    N2 C4 C5 . . 112.4(2) ?
    N2 C4 H4A . . 109.1 ?
    C5 C4 H4A . . 109.1 ?
    N2 C4 H4B . . 109.1 ?
    C5 C4 H4B . . 109.1 ?
    H4A C4 H4B . . 107.9 ?
    N3 C5 N4 . . 111.1(3) ?
    N3 C5 C4 . . 124.1(3) ?
    N4 C5 C4 . . 124.8(3) ?
    C7 C6 N4 . . 132.0(3) ?
    C7 C6 C11 . . 122.2(3) ?
    N4 C6 C11 . . 105.8(3) ?
    C6 C7 C8 . . 116.0(3) ?
    C6 C7 H7C . . 122.0 ?
    C8 C7 H7C . . 122.0 ?
    C7 C8 C9 . . 121.9(3) ?
    C7 C8 H8C . . 119.0 ?
    C9 C8 H8C . . 119.0 ?
    C10 C9 C8 . . 121.8(3) ?
    C10 C9 H9C . . 119.1 ?
    C8 C9 H9C . . 119.1 ?
    C9 C10 C11 . . 116.7(3) ?
    C9 C10 H10C . . 121.6 ?
    C11 C10 H10C . . 121.6 ?
    N3 C11 C6 . . 107.7(3) ?
    N3 C11 C10 . . 131.0(3) ?
    C6 C11 C10 . . 121.3(3) ?
    O2 C12 O1 . . 123.7(3) ?
    O2 C12 C13 . . 121.3(3) ?
    O1 C12 C13 . . 115.0(3) ?
    C14 C13 C18 . . 119.9(3) ?
    C14 C13 C12 . . 120.1(3) ?
    C18 C13 C12 . . 119.9(3) ?
    C13 C14 C15 . . 120.5(3) ?
    C13 C14 H14A . . 119.7 ?
    C15 C14 H14A . . 119.7 ?
    C16 C15 C14 . . 119.2(3) ?
    C16 C15 C19 . . 120.4(3) ?
    C14 C15 C19 . . 120.4(3) ?
    C17 C16 C15 . . 120.6(3) ?
    C17 C16 H16A . . 119.7 ?
    C15 C16 H16A . . 119.7 ?
    C16 C17 C18 . . 119.3(3) ?
    C16 C17 C20 . . 120.7(3) ?
    C18 C17 C20 . . 119.9(3) ?
    C13 C18 C17 . . 120.4(3) ?
    C13 C18 H18A . . 119.8 ?
    C17 C18 H18A . . 119.8 ?
    O4 C19 O3 . . 123.9(3) ?
    O4 C19 C15 . . 118.6(3) ?
    O3 C19 C15 . . 117.5(3) ?
    O6 C20 O5 . . 124.1(3) ?
    O6 C20 C17 . . 119.6(3) ?
    O5 C20 C17 . . 116.3(3) ?
loop_
    _geom_torsion_atom_site_label_1
    _geom_torsion_atom_site_label_2
    _geom_torsion_atom_site_label_3
    _geom_torsion_atom_site_label_4
    _geom_torsion_site_symmetry_1
    _geom_torsion_site_symmetry_2
    _geom_torsion_site_symmetry_3
    _geom_torsion_site_symmetry_4
    _geom_torsion
    _geom_torsion_publ_flag
    O1 Zn1 N1 C1 . . . . 121.9(2) ?
    O1 Zn1 N1 C1 2_756 . . . -14.8(3) ?
    N1 Zn1 N1 C1 2_756 . . . -128.9(3) ?
    O1 Zn1 N1 C2 . . . . -60.7(3) ?
    O1 Zn1 N1 C2 2_756 . . . 162.6(3) ?
    N1 Zn1 N1 C2 2_756 . . . 48.5(3) ?
    O1 Zn1 O1 C12 2_756 . . . -34.72(19) ?
    N1 Zn1 O1 C12 . . . . -155.2(2) ?
    N1 Zn1 O1 C12 2_756 . . . 88.8(2) ?
    C2 N1 C1 N2 . . . . 0.5(3) ?
    Zn1 N1 C1 N2 . . . . 178.40(19) ?
    C3 N2 C1 N1 . . . . -0.2(3) ?
    C4 N2 C1 N1 . . . . -179.1(3) ?
    C1 N1 C2 C3 . . . . -0.6(4) ?
    Zn1 N1 C2 C3 . . . . -178.3(2) ?
    N1 C2 C3 N2 . . . . 0.5(4) ?
    C1 N2 C3 C2 . . . . -0.2(4) ?
    C4 N2 C3 C2 . . . . 178.7(3) ?
    C1 N2 C4 C5 . . . . 86.6(4) ?
    C3 N2 C4 C5 . . . . -92.1(4) ?
    C11 N3 C5 N4 . . . . 0.7(3) ?
    C11 N3 C5 C4 . . . . -178.9(3) ?
    C6 N4 C5 N3 . . . . -0.8(4) ?
    C6 N4 C5 C4 . . . . 178.9(3) ?
    N2 C4 C5 N3 . . . . -87.7(4) ?
    N2 C4 C5 N4 . . . . 92.7(4) ?
    C5 N4 C6 C7 . . . . -179.5(4) ?
    C5 N4 C6 C11 . . . . 0.5(3) ?
    N4 C6 C7 C8 . . . . 179.3(3) ?
    C11 C6 C7 C8 . . . . -0.6(5) ?
    C6 C7 C8 C9 . . . . -0.3(6) ?
    C7 C8 C9 C10 . . . . 1.0(6) ?
    C8 C9 C10 C11 . . . . -0.8(5) ?
    C5 N3 C11 C6 . . . . -0.4(3) ?
    C5 N3 C11 C10 . . . . 178.6(3) ?
    C7 C6 C11 N3 . . . . 179.9(3) ?
    N4 C6 C11 N3 . . . . 0.0(3) ?
    C7 C6 C11 C10 . . . . 0.8(5) ?
    N4 C6 C11 C10 . . . . -179.1(3) ?
    C9 C10 C11 N3 . . . . -178.9(3) ?
    C9 C10 C11 C6 . . . . -0.1(5) ?
    Zn1 O1 C12 O2 . . . . -6.1(4) ?
    Zn1 O1 C12 C13 . . . . 172.90(18) ?
    O2 C12 C13 C14 . . . . -166.9(3) ?
    O1 C12 C13 C14 . . . . 14.1(4) ?
    O2 C12 C13 C18 . . . . 14.9(4) ?
    O1 C12 C13 C18 . . . . -164.2(3) ?
    C18 C13 C14 C15 . . . . -0.9(5) ?
    C12 C13 C14 C15 . . . . -179.2(3) ?
    C13 C14 C15 C16 . . . . 1.5(5) ?
    C13 C14 C15 C19 . . . . -179.6(3) ?
    C14 C15 C16 C17 . . . . -0.4(5) ?
    C19 C15 C16 C17 . . . . -179.3(3) ?
    C15 C16 C17 C18 . . . . -1.2(5) ?
    C15 C16 C17 C20 . . . . 175.5(3) ?
    C14 C13 C18 C17 . . . . -0.7(5) ?
    C12 C13 C18 C17 . . . . 177.5(3) ?
    C16 C17 C18 C13 . . . . 1.8(5) ?
    C20 C17 C18 C13 . . . . -175.0(3) ?
    C16 C15 C19 O4 . . . . -2.6(5) ?
    C14 C15 C19 O4 . . . . 178.5(3) ?
    C16 C15 C19 O3 . . . . 174.8(4) ?
    C14 C15 C19 O3 . . . . -4.1(5) ?
    C16 C17 C20 O6 . . . . -172.3(4) ?
    C18 C17 C20 O6 . . . . 4.4(5) ?
    C16 C17 C20 O5 . . . . 4.9(5) ?
    C18 C17 C20 O5 . . . . -178.4(3) ?
loop_
    _geom_hbond_atom_site_label_D
    _geom_hbond_atom_site_label_H
    _geom_hbond_atom_site_label_A
    _geom_hbond_site_symmetry_A
    _geom_hbond_distance_DH
    _geom_hbond_distance_HA
    _geom_hbond_distance_DA
    _geom_hbond_angle_DHA
    O8 H8A O9 . 0.85 2.22 2.936(8) 142.0
    O9 H9A O4 . 0.85 2.15 2.634(7) 115.4
    O9 H9B O10 . 0.85 2.24 2.783(12) 121.9
    O10 H10A O9 . 0.85 1.93 2.783(12) 179.1
    N4 H4 O7 1_656 0.86 1.97 2.808(4) 163.2
    O3 H3 O10 5_666 0.82 2.56 3.341(10) 159.1
    O5 H5 N3 8_455 0.82 1.77 2.577(3) 165.4
    O7 H7A O2 6_465 0.85 1.98 2.784(4) 156.4
    O7 H7B O8 8_465 0.85 1.95 2.796(5) 179.4
    O8 H8B O6 4_656 0.85 2.02 2.799(6) 151.8
    O10 H10B O6 3_455 0.85 2.03 2.728(9) 139.3
