# Supplementary material for: Bis{1-[(1H-benzimidazol-2-yl)meth­yl]-1H-imidazole-κN 3}­bis­(3,5-dicarb­oxy­benzoato-κO 1)zinc octa­hydrate
Source: Acta Crystallogr Sect E Struct Rep Online. 2012 Jan 18;68(Pt 2):m162. doi: 10.1107/S160053681200147X (PMC3274892; doi:10.1107/S160053681200147X)
Supplement: Supplementary file 2 [file e-68-0m162-Isup2.hkl]

# 
# h,k,l, Fc-squared, Fo-squared, sigma(Fo-squared) and status flag 
# 
data_I
_shelx_title ' c in C2/c' 
_shelx_refln_list_code          4 
_shelx_F_calc_maximum      386.09 
_exptl_crystal_F_000      2128.00 
_reflns_d_resolution_high  0.8331 
 
loop_ 
 _symmetry_equiv_pos_as_xyz 
 'x, y, z' 
 '-x, y, -z+1/2' 
 'x+1/2, y+1/2, z' 
 '-x+1/2, y+1/2, -z+1/2' 
 '-x, -y, -z' 
 'x, -y, z-1/2' 
 '-x+1/2, -y+1/2, -z' 
 'x+1/2, -y+1/2, z-1/2' 
 
_cell_length_a    20.8702 
_cell_length_b    15.0080 
_cell_length_c    15.4721 
_cell_angle_alpha  90.000 
_cell_angle_beta  109.512 
_cell_angle_gamma  90.000 
 
_shelx_F_squared_multiplier     1.000 
 
loop_ 
 _refln_index_h 
 _refln_index_k 
 _refln_index_l 
 _refln_F_squared_calc 
 _refln_F_squared_meas 
 _refln_F_squared_sigma 
 _refln_observed_status 
   2   0   0      395.09      183.69     17.31 o 
   4   0   0    66477.74    69946.40    869.29 o 
   6   0   0    21194.49    20211.02    114.50 o 
   8   0   0       45.78       56.85     11.78 o 
  10   0   0     9046.07     9017.31    330.58 o 
  12   0   0    22347.85    23560.45    422.46 o 
  14   0   0     3519.86     3691.42    142.09 o 
  16   0   0     1823.07     1647.65     82.95 o 
  18   0   0    12646.07    13399.78    257.73 o 
  20   0   0     5209.83     5413.44    187.19 o 
  22   0   0     3215.53     4056.87    261.07 o 
   3   1   0    47321.78    40949.07    176.02 o 
   5   1   0    16126.36    14986.91     61.11 o 
   7   1   0      882.56      861.75     16.20 o 
   9   1   0    16984.87    17052.44    132.21 o 
  11   1   0     1935.58     1676.38     95.97 o 
  13   1   0     2558.94     2598.71     91.27 o 
  15   1   0    10812.66    10221.74    152.75 o 
  17   1   0       91.88       90.84     18.72 o 
  19   1   0     8799.90     8637.46    107.73 o 
  21   1   0     2923.75     2916.51    110.00 o 
  23   1   0     2395.59     2362.16    138.15 o 
   0   2   0     2642.06     2056.45     26.97 o 
   2   2   0    91860.48    86380.31   2109.14 o 
   4   2   0    11427.97    12804.10     52.50 o 
   6   2   0      212.93      135.74     10.96 o 
   8   2   0      233.82      195.84     18.28 o 
  10   2   0    33468.74    34826.86    185.79 o 
  12   2   0     7101.83     6470.40    149.67 o 
  14   2   0     3731.20     3938.06     79.80 o 
  16   2   0    12254.30    12027.24    139.48 o 
  18   2   0       78.48      110.03     19.11 o 
  20   2   0     1206.09     1322.91     87.41 o 
  22   2   0     2445.17     2668.43    111.04 o 
   1   3   0      182.67      516.96      9.80 o 
   3   3   0    28878.75    25467.47     94.19 o 
   5   3   0    23449.77    19839.08     84.04 o 
   7   3   0    20754.99    19148.87    130.34 o 
   9   3   0    25805.89    26121.20    192.87 o 
  11   3   0     1107.86     1268.53     39.91 o 
  13   3   0     2433.21     2534.74     83.14 o 
  15   3   0     1175.19     1218.82     48.91 o 
  17   3   0     7383.51     7507.64    108.62 o 
  19   3   0     1205.73     1320.28     98.99 o 
  21   3   0      225.33      201.44     43.05 o 
  23   3   0      273.41      173.93     35.77 o 
   0   4   0      294.35      301.10     29.70 o 
   2   4   0     2256.38     1804.51     20.46 o 
   4   4   0     1872.92     1771.92     20.90 o 
   6   4   0     7719.70     8663.09     61.36 o 
   8   4   0      640.98      663.24     24.82 o 
  10   4   0     1877.46     1346.00     31.57 o 
  12   4   0     2824.55     2360.13     64.66 o 
  14   4   0     4779.24     4616.94    124.57 o 
  16   4   0     3354.26     3497.21    115.35 o 
  18   4   0     2758.13     2668.27     76.44 o 
  20   4   0      395.53      399.87     39.90 o 
  22   4   0      101.62      124.02     31.35 o 
   1   5   0     4533.00     4319.16     27.81 o 
   3   5   0     8938.38     9703.97     47.36 o 
   5   5   0    16733.73    15421.19    107.02 o 
   7   5   0    24575.67    29890.32    217.09 o 
   9   5   0      478.18      444.01     30.05 o 
  11   5   0      173.26       40.98     11.21 o 
  13   5   0     5309.06     6718.00     99.68 o 
  15   5   0     6524.14     6070.04    121.14 o 
  17   5   0      555.69      688.66     52.66 o 
  19   5   0     3081.06     2984.49     86.03 o 
  21   5   0      252.22      198.55     43.55 o 
   0   6   0    46003.86    40818.49    320.29 o 
   2   6   0     2579.67     2003.44     37.64 o 
   4   6   0     8038.81     8354.23    120.27 o 
   6   6   0     1891.89     1937.30     34.31 o 
   8   6   0     1354.37     1301.37     33.34 o 
  10   6   0     2803.39     2368.42     47.84 o 
  12   6   0        6.02       19.14      7.90 o 
  14   6   0     2532.94     2109.48     63.62 o 
  16   6   0       49.35      128.32     20.26 o 
  18   6   0     1775.36     1652.14     66.92 o 
  20   6   0      414.64      377.80     45.12 o 
  22   6   0       27.70       36.32     17.80 o 
   1   7   0      588.67      935.29     19.02 o 
   3   7   0     6186.17     6517.10     81.33 o 
   5   7   0    12751.88    12679.28    144.31 o 
   7   7   0      432.61      545.12     35.34 o 
   9   7   0     5710.66     6696.54     76.94 o 
  11   7   0      390.52      526.88     49.93 o 
  13   7   0      113.67      161.92     22.61 o 
  15   7   0        5.93        9.46     12.42 o 
  17   7   0     1126.93     1094.57     58.37 o 
  19   7   0       67.26       76.84     28.49 o 
  21   7   0       31.24       89.37     26.60 o 
   0   8   0     5770.36     8901.44    101.51 o 
   2   8   0      709.48      722.59     28.04 o 
   4   8   0      699.34     1112.69     36.72 o 
   6   8   0      244.07      461.79     30.96 o 
   8   8   0       30.07       27.40      6.89 o 
  10   8   0     1275.18     1091.28     38.32 o 
  12   8   0       72.88       74.37     14.30 o 
  14   8   0      128.96      126.17     30.75 o 
  16   8   0      384.40      417.95     52.02 o 
  18   8   0     1337.14     1451.60    114.95 o 
  20   8   0        3.23       45.32     23.75 o 
   1   9   0      154.59       43.80     12.33 o 
   3   9   0      133.12       90.02     13.02 o 
   5   9   0       68.74      303.94     28.86 o 
   7   9   0      292.40      438.84     28.64 o 
   9   9   0      336.16      325.70     33.50 o 
  11   9   0     1021.08      887.13     75.04 o 
  13   9   0      572.34      544.95     43.16 o 
  15   9   0      885.58      856.61     60.35 o 
  17   9   0      234.86      326.09    104.33 o 
  19   9   0      478.10      303.37     53.43 o 
   0  10   0       69.15       37.61     18.04 o 
   2  10   0      128.86      222.38     28.11 o 
   4  10   0     2323.62     1784.21     49.89 o 
   6  10   0     2792.37     2400.85     51.15 o 
   8  10   0     1115.51     1101.55     51.87 o 
  10  10   0      746.02      742.57     24.81 o 
  12  10   0      408.70      412.59     40.92 o 
  14  10   0     1652.02     1748.63     79.78 o 
  16  10   0      252.13      254.58     44.33 o 
  18  10   0       38.10       55.20     26.50 o 
   1  11   0      653.21      496.92     48.08 o 
   3  11   0      921.38     1063.49     50.35 o 
   5  11   0     2651.07     2929.27    108.02 o 
   7  11   0        7.68       12.23     16.69 o 
   9  11   0     3240.76     3129.11    141.99 o 
  11  11   0      329.68      363.32     39.50 o 
  13  11   0       34.21       53.23     19.42 o 
  15  11   0      772.08      712.83    107.52 o 
  17  11   0      123.34       96.82     30.99 o 
   0  12   0     5668.63     5767.21    161.31 o 
   2  12   0      399.41      340.08     36.89 o 
   4  12   0     5008.60     5128.81     71.46 o 
   6  12   0      700.33      662.86     40.05 o 
   8  12   0      191.63      186.79     25.17 o 
  10  12   0      670.09      677.85     51.44 o 
  12  12   0       39.34       46.07     19.84 o 
  14  12   0       30.17       92.82     33.27 o 
  16  12   0      954.28      853.93    121.80 o 
   1  13   0     2922.17     2907.80     77.18 o 
   3  13   0      240.41      343.78     36.22 o 
   5  13   0     4326.81     4154.19    104.26 o 
   7  13   0      893.04      898.12     73.81 o 
   9  13   0     1036.30     1160.74    119.73 o 
  11  13   0       40.72       31.11     13.38 o 
  13  13   0      221.61      309.52     43.02 o 
  15  13   0       32.78       73.04     22.41 o 
   0  14   0        6.74       52.33     24.08 o 
   2  14   0     8549.30     8643.44    179.69 o 
   4  14   0      169.72      212.08     25.57 o 
   6  14   0      717.61      740.09     52.26 o 
   8  14   0        7.82       70.31     29.41 o 
  10  14   0       71.66       66.42     32.00 o 
  12  14   0      119.20       88.78     23.33 o 
  14  14   0      380.00      357.86     62.07 o 
   1  15   0     1657.63     1773.12     90.79 o 
   3  15   0      890.41      897.05     71.38 o 
   5  15   0      414.00      381.57     46.63 o 
   7  15   0       22.18       65.59     18.50 o 
   9  15   0     1381.64     1292.65    139.76 o 
  11  15   0      208.99      317.31     60.31 o 
  13  15   0      509.92      622.66     87.90 o 
   0  16   0     4544.16     4062.19    289.53 o 
   2  16   0       63.67       83.26     21.22 o 
   4  16   0     1239.27     1474.07     95.73 o 
   6  16   0      624.82      622.80    103.90 o 
   8  16   0       78.25       46.78     20.64 o 
  10  16   0     1570.23     1809.87     78.84 o 
   1  17   0      801.30      799.38     58.00 o 
   3  17   0      704.70      604.72     71.87 o 
   5  17   0      527.35      472.12     65.24 o 
   7  17   0       54.33      112.72     30.45 o 
   0  18   0     1150.07     1041.20    177.59 o 
 -23   1   1      221.33      246.29     33.54 o 
 -21   1   1        9.70       74.53     23.71 o 
 -19   1   1     3998.12     4174.15    102.82 o 
 -17   1   1     3909.82     3627.70     99.71 o 
 -15   1   1       13.81       44.16     14.70 o 
 -13   1   1     1977.71     1957.80     47.87 o 
 -11   1   1        7.17       18.79      9.63 o 
  -9   1   1     4127.68     3992.03     48.07 o 
  -7   1   1    10579.64    10733.03     61.53 o 
  -5   1   1     1029.92      732.09     14.34 o 
  -1   1   1     2417.42     1653.64     25.33 o 
   1   1   1     5594.82     6212.77     27.21 o 
   3   1   1      169.42      156.39     10.88 o 
   5   1   1     3884.83     3335.57     36.09 o 
   7   1   1     2525.88     2420.90     44.20 o 
   9   1   1      444.65      396.40     26.46 o 
  11   1   1     5982.10     6782.68    160.11 o 
  13   1   1      635.47      615.21     44.64 o 
  15   1   1      400.27      467.37     49.09 o 
  17   1   1       31.30       35.88     20.91 o 
  19   1   1      290.20      367.92     40.59 o 
  21   1   1      532.74      526.48     53.06 o 
  23   1   1      173.37      224.67     40.97 o 
 -22   2   1       14.18       58.05     19.82 o 
 -20   2   1      748.34      648.44     68.74 o 
 -18   2   1     1198.56      972.21     69.59 o 
 -16   2   1       59.32       74.10     19.95 o 
 -14   2   1      772.72     1025.54     46.98 o 
 -12   2   1     9998.51    10243.84    121.47 o 
 -10   2   1    16370.74    15824.46    136.75 o 
  -8   2   1        4.67       11.91      7.31 o 
  -6   2   1      984.39      597.03     25.98 o 
  -4   2   1      403.84      936.04     13.50 o 
  -2   2   1     4214.51     6737.82     54.86 o 
   0   2   1    25579.92    22060.98     83.67 o 
   2   2   1    21705.42    21258.25     77.97 o 
   4   2   1    39225.83    40797.46    282.52 o 
   6   2   1      221.76      326.94     15.19 o 
   8   2   1      128.30      222.46     17.87 o 
  10   2   1     1950.42     2158.90     43.56 o 
  12   2   1      782.00      646.20     43.69 o 
  14   2   1      815.02      850.31     55.88 o 
  16   2   1     2514.41     2556.21     96.35 o 
  18   2   1      674.64      706.29     64.03 o 
  20   2   1      703.13      895.20     99.20 o 
  22   2   1      637.50      703.69     66.07 o 
 -23   3   1       88.66       58.96     19.16 o 
 -21   3   1      402.12      414.22     56.86 o 
 -19   3   1       41.57       47.52     15.58 o 
 -17   3   1      393.39      522.84     60.75 o 
 -15   3   1     1464.95     1617.33     55.22 o 
 -13   3   1     3291.54     3349.55     73.75 o 
 -11   3   1      296.93      193.51     23.52 o 
  -9   3   1    25567.15    28458.35    208.72 o 
  -7   3   1    10072.28    10686.78     67.51 o 
  -5   3   1    39058.18    38266.83    214.21 o 
  -3   3   1    10174.26     8813.32     39.42 o 
  -1   3   1     1660.72     2301.45     28.93 o 
   1   3   1     1804.42     1385.31     16.59 o 
   3   3   1    16800.95    15957.44     64.70 o 
   5   3   1      705.64      772.32     17.60 o 
   7   3   1     9125.60    10834.37     82.05 o 
   9   3   1    13139.97    13001.97     91.96 o 
  11   3   1     3822.00     3984.91     75.09 o 
  13   3   1       84.24       45.72     15.61 o 
  15   3   1        4.45       23.15     11.50 o 
  17   3   1      366.80      452.92     49.58 o 
  19   3   1       23.78       74.38     19.93 o 
  21   3   1     1290.92     1286.76     68.89 o 
 -22   4   1      376.59      424.74     46.53 o 
 -20   4   1       34.11       78.89     21.17 o 
 -18   4   1      315.94      457.50     53.98 o 
 -16   4   1     1840.16     1559.51     76.45 o 
 -14   4   1     2724.92     3042.84     73.43 o 
 -12   4   1     2272.80     2814.64     82.79 o 
 -10   4   1     2000.90     2144.38     44.85 o 
  -8   4   1     1482.56     1685.24     32.49 o 
  -6   4   1     6226.72     7192.11     70.55 o 
  -4   4   1     2075.53     2304.82     25.54 o 
  -2   4   1     1058.50      943.55     13.82 o 
   0   4   1     1328.33     1807.86     21.64 o 
   2   4   1    10217.61     9316.08     50.15 o 
   4   4   1     6265.21     6365.34     36.95 o 
   6   4   1    41101.32    44185.56    304.79 o 
   8   4   1    10676.94    11965.61     80.07 o 
  10   4   1     1415.10     1709.68     34.46 o 
  12   4   1     2677.02     2344.02     69.03 o 
  14   4   1      436.02      382.39     36.70 o 
  16   4   1      160.30      149.48     24.27 o 
  18   4   1      380.76      482.71     54.57 o 
  20   4   1       27.93       54.02     19.68 o 
  22   4   1      898.21      697.60     78.13 o 
 -23   5   1      161.52      120.24     37.68 o 
 -21   5   1      107.62      140.35     30.12 o 
 -19   5   1       75.40       61.90     17.74 o 
 -17   5   1     2013.66     2236.37     85.81 o 
 -15   5   1      191.62      253.64     32.46 o 
 -13   5   1     2490.78     1910.67    136.11 o 
 -11   5   1    11683.99    11597.98    142.51 o 
  -9   5   1      175.17      339.59     19.91 o 
  -7   5   1    19311.02    20488.36    170.50 o 
  -5   5   1       18.07       39.86      6.80 o 
  -3   5   1     1037.82     1518.18     20.29 o 
  -1   5   1    11950.75    11850.56     94.50 o 
   1   5   1       87.59      154.17     12.24 o 
   3   5   1    20346.28    19885.56     91.06 o 
   5   5   1     1229.03      710.70     23.56 o 
   7   5   1     7434.96     5929.85     66.78 o 
   9   5   1     4209.30     3459.66     63.43 o 
  11   5   1     4440.27     4648.39     72.48 o 
  13   5   1     3241.98     3458.71     91.25 o 
  15   5   1      622.82      681.54     79.31 o 
  17   5   1      416.18      553.21     54.11 o 
  19   5   1      704.94      596.95     72.28 o 
  21   5   1      741.18      743.83     78.93 o 
 -22   6   1       17.22       55.24     24.08 o 
 -20   6   1      539.05      413.61     61.46 o 
 -18   6   1      179.89      183.99     27.79 o 
 -16   6   1     5593.88     5524.16     89.83 o 
 -14   6   1     2615.54     2402.33     70.05 o 
 -12   6   1     1168.30     1138.58     45.92 o 
 -10   6   1       35.20       54.42     10.57 o 
  -8   6   1      261.73      184.69     16.81 o 
  -6   6   1    11367.94    10643.86    152.40 o 
  -4   6   1      230.69      183.21     14.04 o 
  -2   6   1     4764.08     5232.50     63.08 o 
   0   6   1      331.15      326.16     16.06 o 
   2   6   1     1610.83     1246.99     25.18 o 
   4   6   1    11885.22    13372.77     95.50 o 
   6   6   1      309.54      307.91     24.21 o 
   8   6   1    13081.92    16230.14    289.66 o 
  10   6   1       34.06       42.49     11.29 o 
  12   6   1     3914.57     3722.91     78.88 o 
  14   6   1      155.03      239.83     27.53 o 
  16   6   1     2016.71     2246.18    130.73 o 
  18   6   1     2177.60     2025.78     82.55 o 
  20   6   1      443.14      566.19     71.31 o 
 -21   7   1      489.62      565.90     75.10 o 
 -19   7   1      221.84      236.21     55.60 o 
 -17   7   1      193.87      327.64     35.75 o 
 -15   7   1      592.57      644.57     50.21 o 
 -13   7   1      192.70      116.91     21.12 o 
 -11   7   1     2255.04     1919.57     47.17 o 
  -9   7   1     1148.82     1355.85     42.98 o 
  -7   7   1     2997.50     2937.63     62.27 o 
  -5   7   1    11791.82    13291.55     97.97 o 
  -3   7   1     3247.16     3063.86     47.89 o 
  -1   7   1    56488.18    61167.87    941.77 o 
   1   7   1     1658.45     1968.51     29.72 o 
   3   7   1    16736.88    17592.61    133.50 o 
   5   7   1     7391.43     6269.56     92.80 o 
   7   7   1     1850.65     1615.92     30.41 o 
   9   7   1     3429.42     3176.28     62.32 o 
  11   7   1      407.96      462.39     51.76 o 
  13   7   1      378.22      459.32     50.62 o 
  15   7   1      909.44      893.19     71.68 o 
  17   7   1     4105.00     3882.97     98.57 o 
  19   7   1      121.41      145.08     24.40 o 
  21   7   1      949.81      801.90     92.42 o 
 -20   8   1     1034.68     1138.20    115.19 o 
 -18   8   1      969.63      999.27    148.90 o 
 -16   8   1      382.49      430.13     50.79 o 
 -14   8   1     5158.09     5698.17    100.78 o 
 -12   8   1     1418.12     1482.11     47.24 o 
 -10   8   1     3737.03     4252.55     58.54 o 
  -8   8   1     3972.75     4156.04     64.37 o 
  -6   8   1     8038.53     7479.04    101.77 o 
  -4   8   1    13413.30    12422.80    188.29 o 
  -2   8   1      592.41      513.91     29.48 o 
   0   8   1       90.94       30.47      8.77 o 
   2   8   1     2844.17     2879.27     38.44 o 
   4   8   1      140.33      247.06     26.86 o 
   6   8   1     8831.62     9548.33     97.66 o 
   8   8   1     6426.02     6268.80     74.36 o 
  10   8   1      510.05      503.13     31.87 o 
  12   8   1       46.39       40.07     11.56 o 
  14   8   1     6871.30     6358.63     95.01 o 
  16   8   1       13.51       39.42     12.98 o 
  18   8   1     3042.82     3153.42    172.32 o 
  20   8   1     1153.50     1072.49    130.77 o 
 -19   9   1      506.41      564.15     85.79 o 
 -17   9   1     2962.69     2815.49    139.09 o 
 -15   9   1     1535.46     1684.66     97.62 o 
 -13   9   1     2234.52     1998.57     71.36 o 
 -11   9   1     5325.16     4703.08     54.94 o 
  -9   9   1     5885.76     4973.01     68.37 o 
  -7   9   1     4369.82     4483.80     68.95 o 
  -5   9   1     3153.52     3390.76     56.83 o 
  -3   9   1      297.84      270.54     24.61 o 
  -1   9   1      667.39      523.89     32.40 o 
   1   9   1     5740.38     5922.57     90.75 o 
   3   9   1      286.70      229.04     26.58 o 
   5   9   1     4407.72     3769.41     71.36 o 
   7   9   1     1120.87     1423.12     35.79 o 
   9   9   1     7182.53     7319.87    112.77 o 
  11   9   1      753.80      806.08     57.13 o 
  13   9   1     2104.85     2261.83     87.79 o 
  15   9   1     1346.79     1292.66     52.53 o 
  17   9   1      217.05      324.30     76.96 o 
  19   9   1     1637.86     1576.16    120.21 o 
 -20  10   1      832.13      740.35    101.91 o 
 -18  10   1      783.40      760.00     95.03 o 
 -16  10   1     2681.63     2987.64    112.38 o 
 -14  10   1     5174.11     5434.85    133.50 o 
 -12  10   1       73.97       91.82     16.35 o 
 -10  10   1     5840.37     6177.70     79.42 o 
  -8  10   1     6780.24     7302.83    119.63 o 
  -6  10   1     2153.51     2256.69     57.14 o 
  -4  10   1     2813.03     2537.47     55.50 o 
  -2  10   1     5789.62     5872.53    126.56 o 
   0  10   1     1438.80     1766.83     59.73 o 
   2  10   1     5959.68     6230.90     82.99 o 
   4  10   1    18181.48    19981.86    208.08 o 
   6  10   1     3236.76     3249.89     78.84 o 
   8  10   1    10216.00     9876.89    108.84 o 
  10  10   1       29.68       50.86     17.28 o 
  12  10   1     2979.31     2905.79     55.82 o 
  14  10   1      302.90      300.67     39.79 o 
  16  10   1     2377.43     2199.52     83.93 o 
  18  10   1      908.72     1165.01    138.27 o 
 -19  11   1      968.55      983.17    100.34 o 
 -17  11   1     1470.08     1264.80    102.43 o 
 -15  11   1     2651.60     2671.22    106.11 o 
 -13  11   1      581.15      687.63     85.37 o 
 -11  11   1    10478.40    10978.66    222.03 o 
  -9  11   1      128.90      248.05     27.81 o 
  -7  11   1    16894.28    17098.46     93.12 o 
  -5  11   1       66.17      110.92     15.76 o 
  -3  11   1     3955.30     4122.76     75.66 o 
  -1  11   1     1720.18     1875.26     59.77 o 
   1  11   1     1827.27     1792.30     67.36 o 
   3  11   1     3413.14     3489.25     85.42 o 
   5  11   1     8384.73     8452.98    153.30 o 
   7  11   1     1928.38     2292.70     62.91 o 
   9  11   1       41.95       53.62     15.96 o 
  11  11   1     3390.80     3378.69     80.75 o 
  13  11   1     2377.43     2524.07     99.71 o 
  15  11   1      591.54      768.24     89.52 o 
  17  11   1     3428.14     3793.05    196.27 o 
 -18  12   1     1086.22     1181.20    114.03 o 
 -16  12   1     1285.63     1423.51    137.40 o 
 -14  12   1     1061.06     1094.60    113.87 o 
 -12  12   1      290.19      321.55     49.79 o 
 -10  12   1     1404.10     1335.86    118.55 o 
  -8  12   1     4058.44     4210.38     85.21 o 
  -6  12   1     2489.02     2567.41     88.82 o 
  -4  12   1     1669.21     1616.11     63.52 o 
  -2  12   1     2288.30     2028.83    109.43 o 
   0  12   1     1321.49     1392.96     70.97 o 
   2  12   1     6817.39     7286.27     98.10 o 
   4  12   1     6463.26     6684.00    111.06 o 
   6  12   1      191.56      146.11     28.68 o 
   8  12   1     4647.59     4254.89    141.67 o 
  10  12   1      269.36      256.18     49.63 o 
  12  12   1     2423.77     2714.33    172.30 o 
  14  12   1     1068.60      986.89    145.95 o 
  16  12   1      870.01     1070.41    115.54 o 
 -15  13   1       87.49      112.75     33.18 o 
 -13  13   1     1285.19     1396.84    112.98 o 
 -11  13   1     2321.75     2739.90    169.18 o 
  -9  13   1       11.95       56.45     22.57 o 
  -7  13   1      495.66      488.94     36.13 o 
  -5  13   1     3082.66     3178.80     81.68 o 
  -3  13   1       22.98       25.88     10.71 o 
  -1  13   1    10453.14    11033.89    173.42 o 
   1  13   1     3446.16     3233.25    104.11 o 
   3  13   1     5195.03     4803.13     76.67 o 
   5  13   1      704.38      685.59     51.89 o 
   7  13   1     2519.56     2451.31     66.61 o 
   9  13   1     2621.51     2726.46    127.08 o 
  11  13   1      531.23      413.42     72.19 o 
  13  13   1      984.45      990.36    107.51 o 
  15  13   1      847.41     1028.01    129.25 o 
 -14  14   1      661.24      560.09     95.13 o 
 -12  14   1     2193.67     2267.24    180.54 o 
 -10  14   1     1440.72     1504.04    143.13 o 
  -8  14   1        8.95       63.90     30.72 o 
  -6  14   1     1200.63     1114.44     71.83 o 
  -4  14   1      856.31      840.58     58.48 o 
  -2  14   1     1690.64     1736.32    100.72 o 
   0  14   1     2264.69     2213.85     79.72 o 
   2  14   1      482.40      610.06     49.95 o 
   4  14   1      654.22      772.75     82.52 o 
   6  14   1     1181.42     1129.92     65.96 o 
   8  14   1     2764.77     2328.69    163.05 o 
  10  14   1      394.46      434.49     59.92 o 
  12  14   1      910.35     1041.48    124.36 o 
  14  14   1      270.75      249.17     43.16 o 
 -13  15   1      573.55      588.58    104.94 o 
 -11  15   1      724.32      808.88     96.53 o 
  -9  15   1     1210.77     1188.41     76.86 o 
  -7  15   1      253.37      217.70     46.59 o 
  -5  15   1       27.69       63.56     18.41 o 
  -3  15   1     1557.11     1626.61     78.65 o 
  -1  15   1     3391.98     3402.80    116.46 o 
   1  15   1      203.08      293.22     34.65 o 
   3  15   1      457.32      348.99     44.25 o 
   5  15   1      710.26      771.12     72.37 o 
   7  15   1       57.32       66.92     16.23 o 
   9  15   1     2464.60     2502.07    106.41 o 
  11  15   1     1159.15     1287.64     81.76 o 
 -10  16   1      490.78      419.12     65.84 o 
  -8  16   1      135.59      126.48     33.99 o 
  -6  16   1      451.61      477.76     53.27 o 
  -4  16   1     1778.91     1731.19     97.30 o 
  -2  16   1      486.50      369.13     59.21 o 
   0  16   1     1522.46     1611.72    112.18 o 
   2  16   1      305.80      262.24     38.67 o 
   4  16   1        3.42       39.43     18.03 o 
   6  16   1      162.34       87.59     25.42 o 
   8  16   1      319.94      395.09     61.08 o 
  10  16   1      103.78       99.65     22.18 o 
  -7  17   1      711.87      681.80    109.87 o 
  -5  17   1      420.24      371.98     51.64 o 
  -3  17   1     1731.21     1616.30    185.84 o 
  -1  17   1      217.53      186.55     29.53 o 
   1  17   1      106.63       44.12     16.82 o 
   3  17   1        3.33       36.01     11.95 o 
   5  17   1       15.99       68.86     31.66 o 
   7  17   1       27.98       55.91     15.97 o 
 -24   0   2     3206.27     3341.17    123.60 o 
 -22   0   2     4529.87     4710.94    196.03 o 
 -20   0   2      414.45      332.90     53.29 o 
 -18   0   2    10450.98     9611.94    188.51 o 
 -16   0   2      295.68      311.81     55.11 o 
 -14   0   2     1812.24     1354.65     83.74 o 
  -8   0   2    29223.77    30518.83    186.20 o 
  -6   0   2     5874.38     4981.76     52.11 o 
  -4   0   2      212.11       73.16     12.74 o 
  -2   0   2    16500.68    12709.69    115.72 o 
   0   0   2     4116.05     2294.79     30.19 o 
   2   0   2    24974.16    20051.02    204.67 o 
   4   0   2      806.29     1134.43     21.19 o 
   6   0   2     6046.05     5551.37     75.74 o 
   8   0   2     2032.79     1501.37     92.42 o 
  10   0   2    44198.54    45069.43    915.55 o 
  12   0   2    16310.91    14732.34    225.19 o 
  14   0   2     2863.01     2832.15    102.00 o 
  16   0   2     4301.02     4095.29    140.99 o 
  18   0   2     1163.79     1177.14    146.64 o 
  20   0   2     2972.09     3326.42    196.27 o 
  22   0   2       11.96       46.50     30.60 o 
 -23   1   2     1423.91     1154.78    102.46 o 
 -21   1   2     3166.84     3143.01    100.74 o 
 -19   1   2      349.85      347.41     37.76 o 
 -17   1   2     1118.17     1106.61     72.99 o 
 -15   1   2      631.48      751.10     82.99 o 
 -13   1   2    11369.30    12750.04    199.82 o 
 -11   1   2     4366.51     6117.68     70.89 o 
  -9   1   2    21673.72    25019.62    167.82 o 
  -7   1   2    15719.63    14678.47     94.09 o 
  -5   1   2     1084.12     1648.48     20.20 o 
  -3   1   2    34331.47    39462.23    326.24 o 
   3   1   2     1123.93      827.58     12.25 o 
   5   1   2     4087.44     3894.15     26.93 o 
   7   1   2     8577.89     8402.67     63.17 o 
   9   1   2     7135.00     8418.61    108.42 o 
  11   1   2    16064.34    17603.17    192.29 o 
  13   1   2     2450.68     2357.85     78.04 o 
  15   1   2     2189.88     2383.74     78.28 o 
  17   1   2     2571.21     2463.12     79.66 o 
  19   1   2       39.53       90.61     21.13 o 
  21   1   2      459.14      442.22     50.32 o 
 -24   2   2     1206.15     1283.84    111.04 o 
 -22   2   2     1859.37     2040.22     80.46 o 
 -20   2   2     2117.98     2085.37     88.40 o 
 -18   2   2      794.22      797.32     68.98 o 
 -16   2   2     3415.16     3277.96     92.32 o 
 -14   2   2     6211.09     5600.23     85.29 o 
 -12   2   2    17155.40    15168.61    146.22 o 
 -10   2   2    28821.88    27916.19    199.35 o 
  -8   2   2     6488.84     5813.57     58.80 o 
  -6   2   2    17088.04    17505.64     71.50 o 
  -4   2   2    10349.70     9773.46     47.16 o 
  -2   2   2    28460.19    26400.23    109.13 o 
   0   2   2     2279.04     1536.96     19.88 o 
   2   2   2     9400.56     7782.47     38.69 o 
   4   2   2      364.52      399.93     15.77 o 
   6   2   2     4063.81     4296.27     43.34 o 
   8   2   2    24518.84    25855.42    191.66 o 
  10   2   2     1178.57     1038.78     45.01 o 
  12   2   2    12459.11    12972.36    159.73 o 
  14   2   2     2131.47     2220.68     73.52 o 
  16   2   2      811.25      775.81     47.14 o 
  18   2   2      754.11      716.06     79.79 o 
  20   2   2       80.50      130.91     30.79 o 
  22   2   2      371.13      305.49     43.56 o 
 -23   3   2      717.60      578.48     69.74 o 
 -21   3   2     1315.14     1297.83     61.00 o 
 -19   3   2     2259.10     2353.89     61.42 o 
 -17   3   2    10950.39    11478.80    193.89 o 
 -15   3   2     7030.56     7285.92    182.33 o 
 -13   3   2     4114.60     4296.04     67.49 o 
 -11   3   2     2936.43     3425.80     57.12 o 
  -9   3   2    10309.34    10876.46     93.28 o 
  -7   3   2    24119.83    22542.82    129.29 o 
  -5   3   2    20574.10    17977.12     89.63 o 
  -3   3   2    10584.54     8117.32     42.64 o 
  -1   3   2      880.83     1014.99     22.14 o 
   1   3   2    56032.64    55653.19    296.98 o 
   3   3   2    34202.80    33935.78    138.33 o 
   5   3   2    21843.77    21618.39     89.47 o 
   7   3   2    24321.60    24288.74    172.84 o 
   9   3   2     2306.05     2265.35     48.37 o 
  11   3   2     7816.75     7658.74    106.89 o 
  13   3   2     2174.21     1914.31     54.86 o 
  15   3   2      925.53      913.19     88.52 o 
  17   3   2      108.14      103.63     21.77 o 
  19   3   2      655.88      648.64     64.39 o 
  21   3   2      860.09      804.28     99.64 o 
 -22   4   2      773.92      739.17    106.70 o 
 -20   4   2      835.54      718.12     46.94 o 
 -18   4   2     2568.26     2530.20     78.73 o 
 -16   4   2      885.86      885.12     44.32 o 
 -14   4   2     3393.56     3215.72     73.47 o 
 -12   4   2     7053.66     7775.19     82.42 o 
 -10   4   2      142.23      397.64     18.93 o 
  -8   4   2    49968.23    52422.89    364.11 o 
  -6   4   2     5479.94     6648.80     73.63 o 
  -4   4   2    16427.56    19810.29    103.55 o 
  -2   4   2    42384.89    45300.45    215.49 o 
   0   4   2     1282.88     1572.72     20.52 o 
   2   4   2     9223.66     9487.82     53.11 o 
   4   4   2     1142.53     1651.16     25.12 o 
   6   4   2     1314.92     1466.64     23.91 o 
   8   4   2      301.43      495.05     24.30 o 
  10   4   2     7030.50     7883.68    107.58 o 
  12   4   2       58.89       91.82     22.57 o 
  14   4   2     1872.26     2000.98     79.39 o 
  16   4   2     1848.59     2033.64     68.73 o 
  18   4   2      765.68      714.80     67.02 o 
  20   4   2     1275.66     1223.34     62.18 o 
 -23   5   2      784.63      687.86    105.93 o 
 -21   5   2     1379.76     1079.38     91.24 o 
 -19   5   2      523.06      628.16     44.59 o 
 -17   5   2       19.53       26.70     15.91 o 
 -15   5   2     3537.41     3595.23     92.29 o 
 -13   5   2     1053.80     1328.73     39.08 o 
 -11   5   2     5937.49     5383.77     71.40 o 
  -9   5   2     1655.23     1296.61     34.94 o 
  -7   5   2     4101.95     3596.44     47.36 o 
  -5   5   2    34582.19    34342.87    284.05 o 
  -3   5   2    52455.90    49449.42    180.58 o 
  -1   5   2      310.69      260.08     15.12 o 
   1   5   2     8743.09     7163.67     61.52 o 
   3   5   2     8457.05    10479.29     92.72 o 
   5   5   2     1170.21      890.48     34.86 o 
   7   5   2    11237.49    11111.04     71.32 o 
   9   5   2     2549.28     2562.00     52.25 o 
  11   5   2      322.23      618.10     51.51 o 
  13   5   2     2967.36     2486.22     68.93 o 
  15   5   2       38.86       71.27     19.37 o 
  17   5   2     8214.10     8390.39    179.28 o 
  19   5   2     1216.49     1324.99     91.94 o 
  21   5   2      314.95      296.46     45.83 o 
 -22   6   2      171.95      206.62     42.98 o 
 -20   6   2      391.92      425.94     62.43 o 
 -18   6   2      839.99      899.34     82.91 o 
 -16   6   2        9.74       35.43     17.03 o 
 -14   6   2      328.22      426.48     27.40 o 
 -12   6   2      262.01      151.62     17.11 o 
 -10   6   2     1107.77      679.59     44.94 o 
  -8   6   2     1747.30     1546.84     28.61 o 
  -6   6   2        7.56       14.07      8.45 o 
  -4   6   2      326.63      311.79     30.69 o 
  -2   6   2    12267.52    14153.87     92.20 o 
   0   6   2     1020.75     1507.34     25.92 o 
   2   6   2     2575.18     2675.75     56.77 o 
   4   6   2     5838.43     7252.84    127.61 o 
   6   6   2       10.46       22.55      7.28 o 
   8   6   2     1342.92     1261.34     23.03 o 
  10   6   2      457.76      510.57     52.27 o 
  12   6   2      574.09      732.41     57.05 o 
  14   6   2      163.41      254.94     36.92 o 
  16   6   2     1549.62     1547.58     61.11 o 
  18   6   2      630.46      624.54     74.12 o 
  20   6   2      702.69      557.82     77.68 o 
 -21   7   2        1.66       79.54     22.94 o 
 -19   7   2       18.90       51.53     32.77 o 
 -17   7   2     2931.23     2880.17    135.66 o 
 -15   7   2     1291.45     1254.35     43.16 o 
 -13   7   2      973.70      743.23     40.21 o 
 -11   7   2     1406.69     2045.80     34.50 o 
  -9   7   2       12.20      132.88     25.04 o 
  -7   7   2       32.19       66.74     27.98 o 
  -5   7   2     5366.53     6240.28     77.77 o 
  -3   7   2     2813.05     3634.88    106.89 o 
  -1   7   2     1795.90     2731.85     47.52 o 
   1   7   2      427.05      196.51     22.40 o 
   3   7   2     5354.54     5560.86     65.09 o 
   5   7   2      490.42      490.78     39.06 o 
   7   7   2     3207.14     3567.53     72.78 o 
   9   7   2       11.04        6.81     16.90 o 
  11   7   2     1647.04     1277.57     52.87 o 
  13   7   2     1946.77     2094.75    110.62 o 
  15   7   2     3607.98     3731.62    139.79 o 
  17   7   2       23.90       44.84     16.39 o 
  19   7   2      284.47      297.40     38.90 o 
 -20   8   2       31.99       63.51     24.57 o 
 -18   8   2      419.86      421.28     63.42 o 
 -16   8   2      202.85      234.40     79.42 o 
 -14   8   2      262.76      204.03     28.54 o 
 -12   8   2     3165.33     3763.20     98.91 o 
 -10   8   2       32.98       37.39      9.72 o 
  -8   8   2        1.56       22.04      9.85 o 
  -6   8   2      835.78      961.07     19.77 o 
  -4   8   2        2.54       10.35      8.31 o 
  -2   8   2      664.85      689.57     29.08 o 
   0   8   2       73.61       21.75      7.37 o 
   2   8   2     1523.92     1871.92     40.28 o 
   4   8   2     3574.28     3403.09     56.22 o 
   6   8   2      791.30      623.20     64.75 o 
   8   8   2     4046.37     3774.00     90.62 o 
  10   8   2      104.68      217.68     30.22 o 
  12   8   2      502.38      367.26     50.35 o 
  14   8   2     1526.35     1367.98     66.45 o 
  16   8   2      610.56      560.13     61.07 o 
  18   8   2       58.80       61.49     15.50 o 
  20   8   2        8.19       58.50     23.68 o 
 -21   9   2        3.72       61.45     23.74 o 
 -19   9   2       30.37       54.22     25.08 o 
 -17   9   2      277.44      422.63     54.85 o 
 -15   9   2     1129.94     1169.78    151.76 o 
 -13   9   2     1350.23     1412.18     54.82 o 
 -11   9   2        8.67       15.16     13.62 o 
  -9   9   2        9.76       10.23     18.43 o 
  -7   9   2       96.85       44.10     14.74 o 
  -5   9   2       34.72       17.59      8.96 o 
  -3   9   2     4295.71     4411.87     61.81 o 
  -1   9   2      353.84      541.49     24.25 o 
   1   9   2        1.71       39.12     15.46 o 
   3   9   2     2524.37     2844.60     75.56 o 
   5   9   2     3248.66     4087.54    120.87 o 
   7   9   2     7071.07     7453.70    108.86 o 
   9   9   2     1526.39     1580.94     65.04 o 
  11   9   2      800.87      570.76     54.49 o 
  13   9   2     1436.91     1342.21     67.27 o 
  15   9   2        0.75       35.63     16.34 o 
  17   9   2        2.37       28.38     13.68 o 
  19   9   2        2.05       33.31     18.47 o 
 -20  10   2        0.98       57.05     25.71 o 
 -18  10   2      266.97      322.32     47.19 o 
 -16  10   2       60.31       14.17     21.68 o 
 -14  10   2      183.83      132.63     34.44 o 
 -12  10   2       74.11       57.13     14.62 o 
 -10  10   2     3140.56     2799.68     86.30 o 
  -8  10   2    11540.45    11120.71    120.03 o 
  -6  10   2      705.09     1022.03     28.21 o 
  -4  10   2     2143.66     2805.60     84.49 o 
  -2  10   2      315.48      353.80     23.52 o 
   0  10   2       62.05      178.52     25.39 o 
   2  10   2     1639.35     1532.01     72.62 o 
   4  10   2     1508.93     1487.99     44.51 o 
   6  10   2      392.08      363.69     32.38 o 
   8  10   2    10615.39    10860.88    165.28 o 
  10  10   2     3959.37     4089.10     77.52 o 
  12  10   2       61.05       96.35     18.54 o 
  14  10   2       85.22      102.31     24.16 o 
  16  10   2       33.92       77.01     23.41 o 
  18  10   2       68.97       65.83     22.36 o 
 -19  11   2       73.78       50.09     31.84 o 
 -17  11   2      823.36      647.62     80.20 o 
 -15  11   2       18.89       81.57     27.46 o 
 -13  11   2       85.34      130.58     27.55 o 
 -11  11   2      520.81      521.69     75.54 o 
  -9  11   2      727.47      665.06     72.80 o 
  -7  11   2       51.39       18.34     11.52 o 
  -5  11   2       41.17       76.84     12.84 o 
  -3  11   2        3.71       30.51     10.44 o 
  -1  11   2       71.52       81.59     12.35 o 
   1  11   2      923.29     1066.31     50.93 o 
   3  11   2      695.68      665.12     59.15 o 
   5  11   2     1399.02     1126.84     53.39 o 
   7  11   2     2196.71     1716.06     60.15 o 
   9  11   2      824.83      718.71     57.27 o 
  11  11   2     1187.83     1131.46     76.05 o 
  13  11   2        7.47       20.21     15.48 o 
  15  11   2        8.03       56.18     17.71 o 
  17  11   2       37.25       44.56     25.33 o 
 -18  12   2      812.80      830.60     95.21 o 
 -16  12   2       41.08      133.82     34.96 o 
 -14  12   2      415.78      467.61     54.33 o 
 -12  12   2      581.09      560.87     84.67 o 
 -10  12   2     4316.10     3907.26    214.85 o 
  -8  12   2    29473.23    30338.80    330.21 o 
  -6  12   2        3.21       38.29     16.71 o 
  -4  12   2       37.61       66.68     19.20 o 
  -2  12   2     2763.52     3048.32     97.59 o 
   0  12   2      137.54      132.38     26.28 o 
   2  12   2       10.96       36.73     13.50 o 
   4  12   2     3212.72     3439.26     73.20 o 
   6  12   2     4848.07     4852.50    171.56 o 
   8  12   2     4844.55     4874.63    118.90 o 
  10  12   2     3956.23     3849.09     80.60 o 
  12  12   2       58.73       57.93     17.76 o 
  14  12   2      101.78      102.53     31.44 o 
  16  12   2     1002.85     1042.85     98.33 o 
 -17  13   2      999.37     1002.39    120.87 o 
 -15  13   2        2.83       45.75     20.67 o 
 -13  13   2        8.53       59.71     21.53 o 
 -11  13   2      889.83     1035.61     94.50 o 
  -9  13   2      993.48      976.86    118.76 o 
  -7  13   2     3491.24     3085.26     92.21 o 
  -5  13   2     3978.34     3940.07     93.97 o 
  -3  13   2      256.44      204.30     24.54 o 
  -1  13   2       40.75       34.55     18.01 o 
   1  13   2      411.87      413.03     46.04 o 
   3  13   2      870.88      929.48     89.66 o 
   5  13   2      757.80      792.06     68.52 o 
   7  13   2     3349.04     3388.69     61.59 o 
   9  13   2      178.39      234.08     29.59 o 
  11  13   2     1162.82     1091.69    107.86 o 
  13  13   2      951.02      829.16     96.15 o 
  15  13   2     1433.91     1696.66    142.13 o 
 -14  14   2        4.70       32.69     22.12 o 
 -12  14   2      266.67      220.19     45.80 o 
 -10  14   2     1847.45     1694.62     97.69 o 
  -8  14   2      943.41      917.55     71.26 o 
  -6  14   2     3606.35     3740.52    105.82 o 
  -4  14   2     1435.34     1211.66     73.38 o 
  -2  14   2       43.69       47.89     13.84 o 
   0  14   2       37.80       59.14     17.16 o 
   2  14   2     1826.06     1594.10     67.02 o 
   4  14   2     1569.31     1715.39     82.66 o 
   6  14   2       23.51       45.82     16.38 o 
   8  14   2     3309.23     3362.57     91.28 o 
  10  14   2       74.23      150.32     47.64 o 
  12  14   2      822.19      776.55    105.11 o 
 -13  15   2      193.45      184.65     38.96 o 
 -11  15   2     1728.22     1836.86    140.47 o 
  -9  15   2     1296.16     1392.75    102.45 o 
  -7  15   2      977.58     1111.41     98.50 o 
  -5  15   2     2492.03     2739.00    151.92 o 
  -3  15   2      465.04      433.39     61.63 o 
  -1  15   2       87.36      126.24     29.07 o 
   1  15   2     1089.60     1069.90     72.18 o 
   3  15   2      186.99      167.28     29.86 o 
   5  15   2       11.64       63.71     21.41 o 
   7  15   2      615.88      601.56     69.93 o 
   9  15   2      977.89     1007.19    115.21 o 
  11  15   2      590.03      595.94     74.27 o 
 -10  16   2      330.98      321.83     53.48 o 
  -8  16   2      948.14      899.04     96.16 o 
  -6  16   2       32.94       59.40     22.03 o 
  -4  16   2      401.57      398.43     55.67 o 
  -2  16   2     1434.23     1246.51     62.63 o 
   0  16   2      119.49      113.70     23.56 o 
   2  16   2       81.19       89.93     24.47 o 
   4  16   2       49.29       70.25     18.11 o 
   6  16   2      333.07      267.16     44.98 o 
   8  16   2     1099.32     1177.29    107.31 o 
  -7  17   2      116.71      120.13     30.71 o 
  -5  17   2       39.76      137.90     32.97 o 
  -3  17   2     1718.34     1588.93    113.42 o 
  -1  17   2      482.13      284.30     47.79 o 
   1  17   2      716.70      739.85     58.39 o 
   3  17   2       15.70       36.25     13.68 o 
   5  17   2      112.40      134.16     46.97 o 
 -23   1   3       28.40       59.17     20.86 o 
 -21   1   3       12.24       58.99     13.74 o 
 -19   1   3      237.09      392.50     43.51 o 
 -17   1   3     3158.11     3072.37     85.50 o 
 -15   1   3      592.02      500.65     59.55 o 
 -13   1   3      747.77     1029.67     42.21 o 
 -11   1   3     8649.79     9382.98    108.11 o 
  -9   1   3       11.43       17.89      6.60 o 
  -7   1   3      556.29      750.74     17.67 o 
  -5   1   3      689.76      812.60     13.77 o 
  -3   1   3    41620.98    40657.68    260.93 o 
  -1   1   3     6614.89     7059.09     30.92 o 
   1   1   3     2026.84     1957.82     21.67 o 
   3   1   3       33.20       79.33      8.71 o 
   5   1   3      770.06     1078.74     21.02 o 
   7   1   3      748.76      734.20     26.29 o 
   9   1   3     9431.72     9715.13     86.63 o 
  11   1   3     2177.78     2206.31     67.09 o 
  13   1   3       66.92       99.67     18.27 o 
  15   1   3      588.17      507.62     53.81 o 
  17   1   3     6001.02     6229.77    123.29 o 
  19   1   3      339.06      297.64     38.35 o 
  21   1   3      480.16      516.67     52.44 o 
 -24   2   3      217.59      155.70     24.35 o 
 -22   2   3      301.49      339.17     44.87 o 
 -20   2   3     1482.54     1429.86     67.46 o 
 -18   2   3      656.96      719.24     62.71 o 
 -16   2   3      343.50      433.86     44.53 o 
 -14   2   3      434.43      423.15     28.75 o 
 -12   2   3       59.61       75.20     13.58 o 
 -10   2   3     4847.52     4700.00     60.88 o 
  -8   2   3     1558.59     1556.83     23.42 o 
  -6   2   3    41730.02    39666.39    204.89 o 
  -4   2   3   149062.36   132932.61   2709.29 o 
  -2   2   3      839.99      955.48     18.33 o 
   0   2   3    16381.33    15392.47     93.60 o 
   2   2   3      935.16      933.57     25.89 o 
   4   2   3     2308.58     2246.19     25.42 o 
   6   2   3     3227.26     3127.60     42.68 o 
   8   2   3     2530.19     2401.95     33.95 o 
  10   2   3      288.63      362.37     42.86 o 
  12   2   3     1805.53     1963.35     59.78 o 
  14   2   3      826.94      861.02     41.99 o 
  16   2   3     1285.93     1312.65     87.58 o 
  18   2   3     1840.15     1789.16     69.24 o 
  20   2   3      269.75      283.10     35.19 o 
 -23   3   3      338.36      360.56     61.96 o 
 -21   3   3        6.86       17.23     14.31 o 
 -19   3   3      447.55      386.93     49.74 o 
 -17   3   3      250.23      399.85     41.64 o 
 -15   3   3     1742.17     1596.19     73.39 o 
 -13   3   3     3537.32     3335.27     70.76 o 
 -11   3   3        5.71       19.49     14.96 o 
  -9   3   3       40.80      141.30     12.90 o 
  -7   3   3    19093.52    19403.70    121.82 o 
  -5   3   3      521.42      750.22     27.53 o 
  -3   3   3    45685.07    47360.71    250.86 o 
  -1   3   3    29951.03    29616.09    108.18 o 
   1   3   3     6415.73     6987.40     38.17 o 
   3   3   3      603.15      634.33     14.37 o 
   5   3   3     1349.43     1305.45     22.52 o 
   7   3   3     2321.19     2828.22     56.24 o 
   9   3   3       80.64      106.00     14.25 o 
  11   3   3     4547.84     4675.60    106.32 o 
  13   3   3     1129.46      973.12     49.35 o 
  15   3   3     1091.42     1085.45     74.06 o 
  17   3   3      383.29      422.75     53.46 o 
  19   3   3     2804.55     3001.43     76.87 o 
  21   3   3      495.73      502.60     66.15 o 
 -24   4   3       38.17       46.38     18.93 o 
 -22   4   3     1102.90     1153.25     88.81 o 
 -20   4   3     1812.32     1861.41     80.95 o 
 -18   4   3      847.24     1186.86     85.91 o 
 -16   4   3     2769.78     3013.90     81.03 o 
 -14   4   3      195.49      225.89     26.48 o 
 -12   4   3      957.29      932.25     49.77 o 
 -10   4   3     2058.99     1754.23     29.98 o 
  -8   4   3     1130.55     1182.87     26.70 o 
  -6   4   3     2629.75     2944.84     42.95 o 
  -4   4   3     8336.22     7043.04     50.31 o 
  -2   4   3      153.48      168.42     11.42 o 
   0   4   3    39383.18    41294.18    159.78 o 
   2   4   3      940.36      890.79     21.00 o 
   4   4   3     1065.37      705.28     22.50 o 
   6   4   3    10845.26     9407.54     85.62 o 
   8   4   3     1287.53      935.02     26.88 o 
  10   4   3     1231.96     1083.61     35.67 o 
  12   4   3     3316.12     3315.61     92.88 o 
  14   4   3       65.08       56.27     19.95 o 
  16   4   3     1972.09     1905.23     73.20 o 
  18   4   3      688.42      587.02     84.70 o 
  20   4   3     1913.57     1744.95     91.57 o 
 -23   5   3      860.87      921.20    129.40 o 
 -21   5   3      488.77      568.59     84.43 o 
 -19   5   3     2136.16     1983.91     53.26 o 
 -17   5   3      856.17      624.16     59.50 o 
 -15   5   3     1268.67     1102.18     45.15 o 
 -13   5   3     4343.76     4230.13     83.43 o 
 -11   5   3       14.90       10.48      6.65 o 
  -9   5   3     9183.54     9524.83     83.89 o 
  -7   5   3      518.75      863.09     34.02 o 
  -5   5   3     3215.50     3608.01     77.02 o 
  -3   5   3     8607.42     9634.84     61.64 o 
  -1   5   3     8717.95     8628.46     47.50 o 
   1   5   3    19907.35    19758.00    122.39 o 
   3   5   3     5353.07     5139.66     56.30 o 
   5   5   3     2377.04     2805.98     48.93 o 
   7   5   3     1721.74     1621.45     44.89 o 
   9   5   3     6637.72     6697.51     94.14 o 
  11   5   3     1019.11      900.60     55.07 o 
  13   5   3      998.27     1003.43     90.77 o 
  15   5   3     6056.10     5807.91    105.04 o 
  17   5   3      104.99       75.01     23.74 o 
  19   5   3     2037.37     2104.81     98.37 o 
  21   5   3      563.30      440.89     49.13 o 
 -22   6   3      733.50      510.36     65.50 o 
 -20   6   3     1127.31     1281.82     93.24 o 
 -18   6   3     4030.32     4096.21     90.66 o 
 -16   6   3       59.80       99.81     20.21 o 
 -14   6   3     7757.40     7673.56     76.78 o 
 -12   6   3       24.65       74.85     21.68 o 
 -10   6   3     3072.48     3036.01     96.67 o 
  -8   6   3      497.17      423.62     51.07 o 
  -6   6   3    19332.04    20982.55    167.46 o 
  -4   6   3     2104.87     1498.41     19.98 o 
  -2   6   3       21.52       35.69      8.72 o 
   0   6   3    27789.98    30229.67    216.46 o 
   2   6   3      966.41      855.09     32.34 o 
   4   6   3    14186.30    13905.85     81.98 o 
   6   6   3     4428.57     3662.94     47.46 o 
   8   6   3       58.49       30.05     12.37 o 
  10   6   3    13212.78    13568.01    212.14 o 
  12   6   3      938.52      969.42     41.52 o 
  14   6   3    10221.99    10918.07    147.82 o 
  16   6   3      270.61      267.95     40.24 o 
  18   6   3     1994.09     1941.65     63.31 o 
  20   6   3      784.84      819.12     71.24 o 
 -21   7   3      993.20      951.80    121.82 o 
 -19   7   3     6635.56     6148.25    187.05 o 
 -17   7   3       26.13       67.02     27.20 o 
 -15   7   3     3457.06     2925.35     90.46 o 
 -13   7   3     5093.47     5215.18    117.82 o 
 -11   7   3     1968.24     2281.11     88.56 o 
  -9   7   3     5482.88     5553.77    103.54 o 
  -7   7   3       67.11       59.87     20.47 o 
  -5   7   3      137.70      166.02     25.65 o 
  -3   7   3     1530.49     1481.78     27.51 o 
  -1   7   3    23796.62    24739.95    125.67 o 
   1   7   3     1288.19      811.15     21.89 o 
   3   7   3     7082.18     7283.98     80.76 o 
   5   7   3     4400.13     4739.34     68.49 o 
   7   7   3     5894.10     6484.49     69.30 o 
   9   7   3    12175.14    12418.74    173.87 o 
  11   7   3     6450.80     5996.55    105.35 o 
  13   7   3     3157.69     3138.00     71.59 o 
  15   7   3     3150.96     3315.95     84.71 o 
  17   7   3     1898.91     1970.24     65.74 o 
  19   7   3     1778.51     1761.57     96.99 o 
 -22   8   3     1474.60     1189.78    164.54 o 
 -20   8   3      754.70      755.53    103.05 o 
 -18   8   3     1767.38     1751.82    124.02 o 
 -16   8   3     7072.92     7532.44    304.05 o 
 -14   8   3       16.13       13.31     10.63 o 
 -12   8   3     4598.73     4292.31     77.18 o 
 -10   8   3     5056.96     4761.82    104.37 o 
  -8   8   3     2669.15     2802.09    103.25 o 
  -6   8   3     3312.61     2656.89     40.67 o 
  -4   8   3    26332.26    27358.88    183.70 o 
  -2   8   3     3679.02     3423.84     60.00 o 
   0   8   3     9347.20    10136.12     67.62 o 
   2   8   3     7665.82     8081.81    174.95 o 
   4   8   3    12572.03    13270.67    131.00 o 
   6   8   3     8678.07     8327.48    125.29 o 
   8   8   3     6000.19     5902.90     96.20 o 
  10   8   3     3472.31     3719.79     96.89 o 
  12   8   3     1265.83     1312.24     41.14 o 
  14   8   3      479.99      683.16     70.32 o 
  16   8   3     5150.78     5204.14    174.28 o 
  18   8   3      986.56     1072.96     78.60 o 
 -21   9   3      517.74      528.99     66.84 o 
 -19   9   3      797.22      830.01    130.67 o 
 -17   9   3     4529.05     4178.53    137.26 o 
 -15   9   3     3207.74     3527.09    115.35 o 
 -13   9   3      763.37      860.87     87.37 o 
 -11   9   3     1740.27     1778.15    126.79 o 
  -9   9   3     2487.44     2663.89    101.85 o 
  -7   9   3     2241.71     2141.81     49.03 o 
  -5   9   3     5345.65     5807.56     82.03 o 
  -3   9   3    11852.05    12287.17    137.86 o 
  -1   9   3       28.68       62.71     12.12 o 
   1   9   3    20944.03    21631.51    227.87 o 
   3   9   3    14150.53    14784.89    191.53 o 
   5   9   3     5428.63     5928.21     79.81 o 
   7   9   3     7085.25     7064.70    103.82 o 
   9   9   3      334.12      455.97     55.35 o 
  11   9   3      990.30      956.95     43.28 o 
  13   9   3     2128.40     2270.86     63.57 o 
  15   9   3     1234.38     1129.82     82.43 o 
  17   9   3     1120.19     1330.66    132.83 o 
 -20  10   3     2015.07     2123.30    130.87 o 
 -18  10   3     2629.38     2581.32    128.72 o 
 -16  10   3      567.34      624.60     89.12 o 
 -14  10   3     3651.62     3881.31    174.39 o 
 -12  10   3       24.08       48.39     22.76 o 
 -10  10   3     1348.61     1443.42     97.07 o 
  -8  10   3     2855.91     2744.96     58.35 o 
  -6  10   3     9591.27     9354.73    112.74 o 
  -4  10   3      407.40      431.17     39.09 o 
  -2  10   3     1752.80     1877.54     39.34 o 
   0  10   3     5572.55     6608.54    104.74 o 
   2  10   3     1802.41     1587.76     51.12 o 
   4  10   3     5846.61     5721.53     89.02 o 
   8  10   3       15.69       30.78     14.50 o 
  10  10   3      682.85      671.06     61.71 o 
  12  10   3      346.02      339.24     42.89 o 
  14  10   3      875.80      892.79     66.64 o 
  16  10   3     1429.53     1556.40    130.30 o 
 -19  11   3     1360.95     1245.39    116.69 o 
 -17  11   3       62.08       84.74     25.98 o 
 -15  11   3      578.40      558.29     77.09 o 
 -13  11   3     1300.66     1366.07    126.16 o 
 -11  11   3      136.75      137.58     29.87 o 
  -9  11   3    13053.03    14359.32    224.42 o 
  -7  11   3     2344.68     2591.72     59.63 o 
  -5  11   3     8025.38     8277.10     82.12 o 
  -3  11   3     3047.53     2650.90     64.38 o 
  -1  11   3     1696.60     1431.93     54.84 o 
   1  11   3     8580.85     8751.00    121.77 o 
   3  11   3       15.81       24.31     11.97 o 
   5  11   3     4146.87     4074.48    136.91 o 
   7  11   3      193.93      296.95     34.00 o 
   9  11   3      579.89      582.29     48.67 o 
  11  11   3      382.89      446.66     47.88 o 
  13  11   3     2867.01     3071.08    104.29 o 
  15  11   3      724.36      668.72    101.21 o 
 -18  12   3      561.15      601.92     94.77 o 
 -16  12   3      364.05      340.09     53.85 o 
 -14  12   3      420.44      591.07     76.76 o 
 -12  12   3       46.91       60.25     21.03 o 
 -10  12   3      848.20      810.31     85.35 o 
  -8  12   3     3723.41     3385.06    215.38 o 
  -6  12   3     9323.65     9077.70    187.60 o 
  -4  12   3     3772.03     3997.41    154.02 o 
  -2  12   3      403.07      516.47     55.50 o 
   0  12   3      970.31     1204.45     86.85 o 
   2  12   3       93.47       98.01     18.28 o 
   4  12   3      911.80      952.11     66.79 o 
   6  12   3     1377.09     1420.86    166.56 o 
   8  12   3     1629.91     1400.40     54.94 o 
  10  12   3     2301.93     2557.75    106.35 o 
  12  12   3      247.61      209.61     33.35 o 
  14  12   3     1256.34     1263.56    137.50 o 
 -17  13   3      979.32     1284.38    127.42 o 
 -15  13   3      237.90      266.88     34.72 o 
 -13  13   3      906.46      755.48     87.93 o 
 -11  13   3      906.77     1050.71    115.31 o 
  -9  13   3     2210.36     2245.96    100.36 o 
  -7  13   3       38.66       60.57     22.56 o 
  -5  13   3     3233.62     3129.85    111.71 o 
  -3  13   3     1118.97      867.28     51.95 o 
  -1  13   3      965.97      890.24     53.69 o 
   1  13   3       79.81       49.18     25.88 o 
   3  13   3     2412.34     2627.71     57.51 o 
   5  13   3       78.80       68.37     20.03 o 
   7  13   3      245.02      187.58     30.26 o 
   9  13   3     2325.21     2384.36    114.33 o 
  11  13   3      783.49      864.69    100.11 o 
  13  13   3      473.59      568.29     81.02 o 
 -14  14   3      526.09      507.31     82.62 o 
 -12  14   3     1017.21      942.93     83.03 o 
 -10  14   3     2256.27     2271.05     90.94 o 
  -8  14   3      122.20       94.19     27.05 o 
  -6  14   3      351.66      349.43     44.26 o 
  -4  14   3     1413.17     1292.49     74.30 o 
  -2  14   3     1300.05     1599.95     65.76 o 
   0  14   3     2149.21     1944.72     76.85 o 
   2  14   3        6.88       54.83     17.14 o 
   4  14   3      514.55      445.20     51.34 o 
   6  14   3      217.23      281.67     37.13 o 
   8  14   3     2472.62     2383.09     70.50 o 
  10  14   3     1167.85     1291.21     80.87 o 
  12  14   3      135.13       75.18     31.22 o 
 -13  15   3     2180.18     2489.19    104.28 o 
 -11  15   3      149.74      161.62     42.05 o 
  -9  15   3       56.74      119.53     25.62 o 
  -7  15   3      295.32      327.10     42.72 o 
  -5  15   3      444.66      393.33     66.89 o 
  -3  15   3      562.88      466.37     56.85 o 
  -1  15   3     2448.60     2169.41    103.45 o 
   1  15   3       45.72       64.24     17.24 o 
   3  15   3      218.04      307.37     50.59 o 
   5  15   3      488.47      400.37     42.71 o 
   7  15   3      304.56      240.66     32.63 o 
   9  15   3     1105.37      915.04    118.79 o 
  11  15   3      751.82      601.51    171.42 o 
 -10  16   3      314.39      304.08     42.54 o 
  -8  16   3       26.67       53.95     15.96 o 
  -6  16   3       13.94       28.37     21.72 o 
  -4  16   3        9.03       61.22     19.29 o 
  -2  16   3        2.86       46.43     35.52 o 
   0  16   3      187.88      118.85     25.51 o 
   2  16   3      431.42      335.33     41.71 o 
   4  16   3       87.40       98.93     22.63 o 
   6  16   3      726.25      601.89     87.01 o 
   8  16   3      409.98      344.26     73.87 o 
  -7  17   3       54.61       45.93     24.40 o 
  -5  17   3      289.26      276.32     65.31 o 
  -3  17   3      132.80      146.20     37.16 o 
  -1  17   3        9.60       53.04     21.14 o 
   1  17   3      144.80       58.25     27.32 o 
   3  17   3        0.86       45.66     12.45 o 
   5  17   3        1.43       58.42     27.91 o 
 -24   0   4     1706.90     1561.48    142.45 o 
 -22   0   4     2037.03     1967.29    183.93 o 
 -20   0   4     2521.08     2805.91    120.07 o 
 -18   0   4     6203.82     6662.87    210.25 o 
 -16   0   4    49500.73    50939.54    545.37 o 
 -14   0   4    11386.84    12349.54    200.11 o 
 -12   0   4     6525.77     7364.81    236.47 o 
 -10   0   4    37243.32    39954.57    483.89 o 
  -8   0   4     7517.19     6280.86     86.82 o 
  -6   0   4    16207.91    11922.89     77.92 o 
  -4   0   4      207.40       73.84     11.80 o 
   2   0   4   108047.72   116578.42   2041.09 o 
   4   0   4      108.52       75.38     22.60 o 
   6   0   4     1321.88      992.81     48.62 o 
   8   0   4    13590.53    14944.39    194.05 o 
  10   0   4     5533.36     5533.38    149.71 o 
  12   0   4      192.57      168.15     46.11 o 
  14   0   4      994.54      975.48     99.29 o 
  16   0   4     1660.03     1536.95    119.99 o 
  18   0   4     1755.80     1876.78    162.56 o 
  20   0   4      362.63      413.73     65.69 o 
 -23   1   4     1114.01     1008.20     69.25 o 
 -21   1   4      843.37      718.36     53.10 o 
 -19   1   4     1039.69     1191.27     81.43 o 
 -17   1   4     5733.63     6041.99    148.50 o 
 -15   1   4     3573.09     3833.47     83.74 o 
 -13   1   4    10600.43     9529.12    117.65 o 
 -11   1   4     3109.58     2724.48     56.20 o 
  -9   1   4      518.73      915.72     29.03 o 
  -7   1   4    25189.06    20474.80     84.99 o 
  -5   1   4    24345.98    18506.81     74.96 o 
  -3   1   4     2026.11     1244.18     24.23 o 
  -1   1   4   109963.92    97289.34   1064.33 o 
   1   1   4    52356.56    58798.30    481.88 o 
   3   1   4    18815.50    16200.10     71.94 o 
   5   1   4    12409.68    10420.42     79.08 o 
   7   1   4     6247.39     5503.72     73.19 o 
   9   1   4    10902.57     9726.76    116.31 o 
  11   1   4      544.62      539.85     50.81 o 
  13   1   4       98.95       60.39     17.65 o 
  15   1   4      105.48      106.30     17.73 o 
  17   1   4     4867.78     5110.55     89.31 o 
  19   1   4      702.59      739.13     76.97 o 
  21   1   4     1310.23     1311.36     68.14 o 
 -24   2   4      640.74      668.12     98.56 o 
 -22   2   4      201.38      192.29     35.95 o 
 -20   2   4     2462.16     2465.04     73.17 o 
 -18   2   4     4092.99     3990.01    109.39 o 
 -16   2   4       40.35       31.36     20.03 o 
 -14   2   4     4019.48     3948.42     82.56 o 
 -12   2   4     8039.12     8760.43    104.66 o 
 -10   2   4     2376.39     2335.03     50.35 o 
  -8   2   4     1439.70     1132.84     21.78 o 
  -6   2   4       84.51       42.38      6.51 o 
  -4   2   4       46.68      130.66     11.58 o 
  -2   2   4     5933.40     6265.20     33.55 o 
   2   2   4     3468.40     3577.20     34.83 o 
   4   2   4      312.80      277.66     17.88 o 
   6   2   4     2716.78     2666.28     36.59 o 
   8   2   4     7219.68     7147.05     82.48 o 
  10   2   4      411.49      509.60     39.33 o 
  12   2   4     1933.46     2046.74    100.55 o 
  14   2   4     1933.30     1927.63     74.94 o 
  16   2   4      850.87      857.71     96.83 o 
  18   2   4     3219.95     3156.17     99.93 o 
  20   2   4     1078.90     1170.46     83.89 o 
 -23   3   4      324.97      287.09     37.91 o 
 -21   3   4      761.72      748.74     66.63 o 
 -19   3   4     2560.78     2491.43     96.37 o 
 -17   3   4     1436.69     1500.20     65.45 o 
 -15   3   4     3356.50     3260.42     64.66 o 
 -13   3   4     1010.61     1054.55     27.87 o 
 -11   3   4     2939.36     2975.71     41.72 o 
  -9   3   4     2041.89     2570.69     42.75 o 
  -7   3   4     5499.01     5315.92     74.99 o 
  -5   3   4     3107.73     2764.47     29.26 o 
  -3   3   4     2098.69     1517.15     19.30 o 
  -1   3   4     7256.78     7506.77     45.12 o 
   1   3   4    10709.73    11307.16     76.61 o 
   3   3   4     1642.74     1719.29     43.27 o 
   5   3   4    12393.48    12560.98     99.55 o 
   7   3   4     2191.40     2240.50     37.32 o 
   9   3   4      983.30      948.50     36.59 o 
  11   3   4      247.36      249.36     32.17 o 
  13   3   4     1008.87     1240.91     51.05 o 
  15   3   4     4305.92     4350.61     93.13 o 
  17   3   4      887.23      760.13     80.55 o 
  19   3   4     1375.63     1479.85     73.38 o 
 -24   4   4        5.96       51.77     50.59 o 
 -22   4   4      118.28      142.10     34.97 o 
 -20   4   4     1217.50     1254.84     51.16 o 
 -18   4   4        9.66       53.43     17.44 o 
 -16   4   4      496.32      389.32     46.88 o 
 -14   4   4     1184.89     1128.04     42.12 o 
 -12   4   4      509.40      332.28     23.05 o 
 -10   4   4    17850.33    17256.10    115.35 o 
  -8   4   4    10930.27    12047.40    324.78 o 
  -6   4   4      582.37      946.11     34.29 o 
  -4   4   4     5130.11     4615.99     41.73 o 
  -2   4   4     2323.53     1355.05     19.39 o 
   0   4   4    16240.43    14195.70     73.89 o 
   2   4   4    30562.61    28193.48    181.75 o 
   4   4   4    16047.33    14710.72    113.87 o 
   6   4   4       48.51       63.49     10.42 o 
   8   4   4      144.90      197.32     20.02 o 
  10   4   4     2507.20     2614.75     65.17 o 
  12   4   4     3726.39     3766.26     77.69 o 
  14   4   4     1235.30     1265.69     68.36 o 
  16   4   4      663.05      741.41     64.68 o 
  18   4   4       11.32       36.49     19.70 o 
  20   4   4      110.74      137.63     27.73 o 
 -23   5   4      132.42      126.02     31.27 o 
 -21   5   4       89.88       43.51     29.31 o 
 -19   5   4       75.41       79.23     25.76 o 
 -17   5   4     1713.49     1868.50    113.32 o 
 -15   5   4       24.84       14.97      7.39 o 
 -13   5   4      736.89      810.46     46.22 o 
 -11   5   4     9819.24    10188.13    261.14 o 
  -7   5   4    10164.86     9168.80    115.69 o 
  -5   5   4    13195.58    14733.04    113.31 o 
  -3   5   4     2463.21     1871.32     27.39 o 
  -1   5   4     5192.33     5948.18     60.34 o 
   1   5   4       12.74      104.90     11.20 o 
   3   5   4      820.32     1115.52     25.73 o 
   5   5   4    10810.67    11616.41     90.11 o 
   7   5   4       91.08       15.22      9.28 o 
   9   5   4     4575.12     4780.59     73.73 o 
  11   5   4     3027.87     3334.81    105.28 o 
  13   5   4      820.45      892.22     83.47 o 
  15   5   4       52.45      139.47     24.74 o 
  17   5   4     2677.96     2632.73     91.10 o 
  19   5   4       84.29       78.89     23.20 o 
 -22   6   4       75.49       96.73     32.23 o 
 -20   6   4      823.80      843.96    104.45 o 
 -18   6   4       14.95       72.24     33.02 o 
 -16   6   4     2968.79     2637.47    104.31 o 
 -14   6   4     2665.41     2662.03     59.70 o 
 -12   6   4     5006.56     4464.66     81.76 o 
 -10   6   4     8909.54     7341.00    114.49 o 
  -8   6   4     6884.14     6252.24    100.84 o 
  -6   6   4     8984.03     8243.18    185.49 o 
  -4   6   4      768.79      860.38     19.77 o 
  -2   6   4     2350.03     1753.25     28.45 o 
   0   6   4     5766.83     7984.91     42.44 o 
   2   6   4     1811.41     1127.58     27.93 o 
   4   6   4     6706.09     6188.88     74.05 o 
   6   6   4      868.55     1147.47     64.95 o 
   8   6   4     2789.72     2865.25    113.75 o 
  10   6   4      756.68      691.85     36.40 o 
  12   6   4     3517.47     3281.04     68.02 o 
  14   6   4     1242.76     1251.00     58.73 o 
  16   6   4     1829.75     1590.74     68.49 o 
  18   6   4       58.99       65.40     17.69 o 
 -21   7   4     1100.84     1045.74    134.33 o 
 -19   7   4      509.54      737.10     90.84 o 
 -17   7   4      467.56      465.14     63.49 o 
 -15   7   4     3346.09     3176.00     96.48 o 
 -13   7   4        9.53       77.80     25.94 o 
 -11   7   4     1713.18     2072.16     72.01 o 
  -9   7   4       51.10       38.83     24.08 o 
  -7   7   4    15778.34    17254.95    217.53 o 
  -5   7   4     1946.80     1435.88     27.08 o 
  -3   7   4     6927.06     7956.25     77.23 o 
  -1   7   4      266.85      157.56     18.97 o 
   3   7   4    11477.37    12830.32     90.09 o 
   5   7   4      955.17      683.20     34.72 o 
   7   7   4     8448.28     8260.97     84.77 o 
   9   7   4      145.35      143.27     22.15 o 
  11   7   4       23.48       67.19     16.56 o 
  13   7   4     1827.97     1846.61     51.37 o 
  15   7   4      707.00      748.66     63.77 o 
  17   7   4      226.21      207.52     32.32 o 
  19   7   4      381.46      327.78     58.28 o 
 -22   8   4      244.79      163.09     33.75 o 
 -20   8   4      197.98      138.09     36.34 o 
 -18   8   4     4122.86     4357.29    352.20 o 
 -16   8   4      190.54       72.36     28.15 o 
 -14   8   4      455.84      479.53     64.66 o 
 -12   8   4       28.54       84.51     36.61 o 
 -10   8   4       13.29       22.20     19.85 o 
  -8   8   4       83.26       43.35     19.31 o 
  -6   8   4     1046.65     1192.81     30.15 o 
  -4   8   4      308.23      208.30     15.59 o 
  -2   8   4     2312.02     1783.25     27.76 o 
   0   8   4     8093.24     7372.66    108.31 o 
   2   8   4      559.21      332.52     45.80 o 
   4   8   4     2162.01     2009.96     48.40 o 
   6   8   4      130.77       66.57     18.79 o 
   8   8   4     1763.46     1710.79     63.43 o 
  10   8   4      165.75      238.98     32.68 o 
  12   8   4      149.94      144.46     22.14 o 
  14   8   4      345.48      387.89     55.47 o 
  16   8   4      207.45      176.55     38.30 o 
  18   8   4      950.99      817.43     92.21 o 
 -21   9   4       41.46       61.54     32.36 o 
 -19   9   4      321.97      351.27     59.44 o 
 -17   9   4     1272.14     1472.37    142.15 o 
 -15   9   4        8.53       68.97     25.79 o 
 -13   9   4       38.18       55.56     20.80 o 
 -11   9   4       15.30       54.97     25.71 o 
  -9   9   4      331.67      170.52     29.56 o 
  -7   9   4      133.24       94.32      9.28 o 
  -5   9   4      973.33      768.50     36.06 o 
  -3   9   4       58.57       36.69     11.83 o 
  -1   9   4       64.20       36.13     11.73 o 
   1   9   4     1983.56     2522.45     62.60 o 
   3   9   4      211.09      231.04     22.34 o 
   5   9   4      384.31      297.46     33.66 o 
   7   9   4      176.42      154.80     23.37 o 
   9   9   4       83.07      133.93     25.08 o 
  11   9   4       69.91      116.54     30.33 o 
  13   9   4      251.68      336.18     45.87 o 
  15   9   4      783.78      717.73     95.48 o 
  17   9   4      121.10      142.16     26.63 o 
 -20  10   4        9.95       52.60     26.36 o 
 -18  10   4      127.95      107.99     25.40 o 
 -16  10   4      485.34      450.74     59.69 o 
 -14  10   4      163.80      179.56     35.51 o 
 -12  10   4      366.36      396.03     45.11 o 
 -10  10   4      677.40      780.92     98.93 o 
  -8  10   4       87.00      173.21     34.20 o 
  -6  10   4       19.96       72.07     11.66 o 
  -4  10   4      771.18     1030.91     25.76 o 
  -2  10   4     1118.66     1144.11     32.06 o 
   0  10   4       26.06       27.21     11.96 o 
   2  10   4      421.43      469.49     49.68 o 
   4  10   4      113.26       82.97     18.56 o 
   6  10   4       16.63       40.98     16.60 o 
   8  10   4      349.47      340.13     40.35 o 
  10  10   4      100.95      131.61     19.63 o 
  12  10   4      354.89      440.98     39.53 o 
  14  10   4      143.39      151.24     30.22 o 
  16  10   4      175.44      144.44     51.03 o 
 -19  11   4      145.13      160.52     49.67 o 
 -17  11   4      707.96      694.91     75.45 o 
 -15  11   4      113.19      127.39     34.31 o 
 -13  11   4      728.84      862.09    122.58 o 
 -11  11   4      756.33      814.79     77.34 o 
  -9  11   4      862.32      787.32     79.23 o 
  -7  11   4      675.48      791.43     27.55 o 
  -5  11   4        1.86       20.34     12.49 o 
  -3  11   4     3155.55     2662.23     68.22 o 
  -1  11   4       13.90       23.03     16.81 o 
   1  11   4      270.59      196.63     51.98 o 
   3  11   4      719.12      869.05     42.42 o 
   5  11   4      133.68      221.77     27.26 o 
   7  11   4      964.34     1165.37     41.13 o 
   9  11   4      234.44      216.01     32.33 o 
  11  11   4      275.60      272.13     39.93 o 
  13  11   4      301.97      344.52     42.21 o 
  15  11   4       14.84       34.96     35.91 o 
 -18  12   4      161.52      120.61     25.55 o 
 -16  12   4       21.60       22.70     22.74 o 
 -14  12   4      562.46      452.70     82.55 o 
 -12  12   4        9.26       44.38     26.45 o 
 -10  12   4        4.26       32.36     20.92 o 
  -8  12   4      371.10      431.57     48.20 o 
  -6  12   4     1234.75     1148.41     49.21 o 
  -4  12   4     2314.13     2515.71    100.21 o 
  -2  12   4     1160.61      923.29     46.38 o 
   0  12   4     2904.70     2898.74    147.78 o 
   2  12   4     2194.68     1924.92    121.91 o 
   4  12   4      516.88      436.65     48.28 o 
   6  12   4      141.66      101.61     21.13 o 
   8  12   4       66.78       69.75     15.68 o 
  10  12   4       76.18       53.09     20.49 o 
  12  12   4        2.93       24.35     22.89 o 
  14  12   4      349.62      434.79     95.64 o 
 -17  13   4      642.98      663.54     80.94 o 
 -15  13   4      440.58      337.62     45.91 o 
 -13  13   4       85.38       49.97     28.59 o 
 -11  13   4      521.12      564.46     77.24 o 
  -9  13   4     1509.94     1738.74    108.58 o 
  -7  13   4       67.95      129.02     24.26 o 
  -5  13   4       23.97       43.54     12.20 o 
  -3  13   4       99.74      121.21     25.39 o 
  -1  13   4      391.84      358.29     37.58 o 
   1  13   4       95.08      119.37     22.99 o 
   3  13   4      984.69     1219.86     60.86 o 
   5  13   4      217.91      231.40     36.25 o 
   7  13   4        8.80       49.97     16.50 o 
   9  13   4     1315.42     1281.28     85.68 o 
  11  13   4        5.63       61.30     20.98 o 
  13  13   4       90.80      149.34     59.47 o 
 -14  14   4      612.30      589.37     73.17 o 
 -12  14   4      188.90      165.11     44.74 o 
 -10  14   4      160.90      224.15     44.39 o 
  -8  14   4      323.06      336.83     55.19 o 
  -6  14   4      255.84      332.44     52.99 o 
  -4  14   4      732.47      779.09     55.83 o 
  -2  14   4      491.58      416.99     49.71 o 
   0  14   4     3530.34     3063.63     94.59 o 
   2  14   4      700.72      606.69     73.62 o 
   4  14   4     4215.82     4125.03    172.03 o 
   6  14   4      465.44      559.60     58.72 o 
   8  14   4      196.34      131.77     38.20 o 
  10  14   4      204.96      265.36     63.94 o 
  12  14   4      211.84      140.42    112.71 o 
 -13  15   4       87.33       84.61     24.89 o 
 -11  15   4      639.03      531.02     71.40 o 
  -9  15   4      145.55       95.73     27.37 o 
  -7  15   4      707.61      684.64     88.86 o 
  -5  15   4     1340.71     1059.99     91.23 o 
  -3  15   4     1093.68     1016.39    102.28 o 
  -1  15   4     1297.73     1190.36     56.61 o 
   1  15   4     1910.77     2058.31     68.02 o 
   3  15   4      940.01     1041.84     98.05 o 
   5  15   4     2066.21     2030.90     96.33 o 
   7  15   4      629.10      658.35    178.36 o 
   9  15   4      176.27      196.92     49.45 o 
 -10  16   4      822.66      557.55    103.03 o 
  -8  16   4        7.13       46.69     17.36 o 
  -6  16   4      851.31      809.40     82.06 o 
  -4  16   4      648.65      757.07     72.87 o 
  -2  16   4     3644.75     3648.96    144.14 o 
   0  16   4      907.07      909.75     63.88 o 
   2  16   4     2886.40     2722.01     61.96 o 
   4  16   4      662.82      782.94     76.60 o 
   6  16   4      374.47      491.30    123.47 o 
  -7  17   4      972.28      882.14     92.06 o 
  -5  17   4      543.78      493.01     61.17 o 
  -3  17   4      546.57      533.56     78.96 o 
  -1  17   4     3883.41     3531.42    127.79 o 
   1  17   4      262.66      247.35     48.38 o 
   3  17   4     1166.32     1171.04     79.47 o 
 -23   1   5      175.11      165.85     31.66 o 
 -21   1   5      395.05      251.43     41.70 o 
 -19   1   5     3347.34     3002.50    117.60 o 
 -17   1   5     2347.77     2273.04     87.33 o 
 -15   1   5     2509.00     2550.01     66.25 o 
 -13   1   5     2294.19     2170.42     46.74 o 
 -11   1   5     1147.27     1081.16     32.43 o 
  -9   1   5     2601.07     2750.77     37.20 o 
  -7   1   5     2001.47     1712.37     24.67 o 
  -5   1   5     3869.64     4274.69     31.67 o 
  -3   1   5     1006.17     1308.04     21.27 o 
  -1   1   5     5133.26     4640.94     33.85 o 
   1   1   5     9842.88    11307.86     56.02 o 
   3   1   5     2067.69     2273.92     40.16 o 
   5   1   5     2463.99     2415.44     27.79 o 
   7   1   5     1274.44      952.02     24.32 o 
   9   1   5     1817.12     1641.83     52.94 o 
  11   1   5     3715.29     3914.87     71.08 o 
  13   1   5      418.28      434.75     46.33 o 
  15   1   5      387.55      395.68     48.18 o 
  17   1   5       30.98       55.27     22.84 o 
  19   1   5       71.66       59.40     18.58 o 
 -24   2   5      105.98      122.26     24.59 o 
 -22   2   5      536.57      620.25     71.69 o 
 -20   2   5       19.72       66.56     18.95 o 
 -18   2   5     3202.13     3260.69     88.19 o 
 -16   2   5     3311.92     3109.78    127.10 o 
 -14   2   5     3609.13     3468.03     76.99 o 
 -12   2   5       61.01       82.32     12.60 o 
 -10   2   5       84.52       60.58     10.37 o 
  -8   2   5    10016.56    10773.67     89.92 o 
  -6   2   5     1878.27     1485.88     35.25 o 
  -4   2   5     1634.76     1889.09     23.67 o 
  -2   2   5    19376.85    22779.45     89.60 o 
   0   2   5     4831.46     3731.18     36.36 o 
   2   2   5     3043.97     2737.16     31.84 o 
   4   2   5     3573.34     4124.50     47.42 o 
   6   2   5     4184.25     4817.42     56.97 o 
   8   2   5    16099.68    18577.64    170.86 o 
  10   2   5      173.53      208.80     29.85 o 
  12   2   5      282.02      325.63     35.93 o 
  14   2   5     1653.51     1796.24     99.22 o 
  16   2   5       17.17       30.95     16.93 o 
  18   2   5      150.95      123.02     36.12 o 
  20   2   5       16.35       63.25     24.26 o 
 -23   3   5      459.87      328.21     49.43 o 
 -21   3   5      165.91      138.08     29.15 o 
 -19   3   5      572.15      613.48     57.97 o 
 -17   3   5      579.28      657.91     66.78 o 
 -15   3   5     1165.43     1113.01     37.73 o 
 -13   3   5     8279.61     7799.93    108.88 o 
 -11   3   5    11140.49    12189.92    139.86 o 
  -9   3   5    13215.63    14808.88    103.97 o 
  -7   3   5     4924.39     4323.83     50.17 o 
  -5   3   5     8383.00     7510.96     59.70 o 
  -3   3   5     7855.80     7307.88     39.96 o 
  -1   3   5    18211.77    17599.65    137.34 o 
   1   3   5    15856.43    14376.01    116.78 o 
   3   3   5       34.92       95.21     22.77 o 
   5   3   5     8815.96     8448.55     89.03 o 
   7   3   5    11535.53    11138.64    109.53 o 
   9   3   5     4215.23     3934.54     74.61 o 
  11   3   5     1247.63     1129.98     37.20 o 
  13   3   5      510.25      531.27     64.62 o 
  15   3   5      498.03      464.99     53.11 o 
  17   3   5      396.87      406.63     45.63 o 
  19   3   5       29.38       78.03     19.93 o 
 -24   4   5     1421.32     1486.18     71.31 o 
 -22   4   5      622.64      537.99     82.07 o 
 -20   4   5      426.01      312.89     41.41 o 
 -18   4   5     5098.25     4725.08     82.12 o 
 -16   4   5     1299.19     1296.89     52.58 o 
 -14   4   5     2376.71     2693.77     85.46 o 
 -12   4   5     9388.60     9934.65     98.75 o 
 -10   4   5     7168.29     7066.76     93.96 o 
  -8   4   5     2539.12     2309.43     39.17 o 
  -6   4   5     6907.19     7502.79     80.13 o 
  -4   4   5    11409.24    12553.21     92.06 o 
  -2   4   5    10787.07    11659.53     77.34 o 
   0   4   5     9124.78    10015.40     68.76 o 
   2   4   5    11228.71    12578.27    151.23 o 
   4   4   5      457.06      660.92     58.56 o 
   6   4   5      788.06     1211.84     26.78 o 
   8   4   5    12624.49    15749.69    150.35 o 
  10   4   5     5030.95     5281.76    114.73 o 
  12   4   5     1865.80     1969.15     63.34 o 
  14   4   5      438.92      449.34     57.88 o 
  16   4   5      187.08      229.67     41.29 o 
  18   4   5      507.41      580.33     68.45 o 
 -23   5   5     2578.33     2414.75     90.71 o 
 -21   5   5     1571.11     1555.32    127.46 o 
 -19   5   5      870.79      876.63     70.90 o 
 -17   5   5     1852.98     1850.80     44.86 o 
 -15   5   5      523.51      478.96     36.30 o 
 -13   5   5     6191.23     5667.10    134.25 o 
 -11   5   5     2379.47     2079.94     63.22 o 
  -9   5   5    18481.22    19942.14    177.63 o 
  -7   5   5     2338.26     2262.09     52.25 o 
  -5   5   5     4219.03     3849.12     54.10 o 
  -3   5   5    22021.05    22483.70    152.62 o 
  -1   5   5     7939.37     8433.78     74.89 o 
   1   5   5    17667.45    18183.72    137.51 o 
   3   5   5     5868.63     6432.85    131.31 o 
   5   5   5     3972.36     3514.68     50.12 o 
   7   5   5     2182.10     1702.93     48.56 o 
   9   5   5     4446.72     4172.80     62.53 o 
  11   5   5     6158.84     5916.66     82.70 o 
  13   5   5     1322.54     1361.79     53.32 o 
  15   5   5     1999.57     1958.28     68.23 o 
  17   5   5     1079.32      918.92     69.86 o 
  19   5   5      130.69      102.56     32.73 o 
 -22   6   5     2041.76     2196.51     84.29 o 
 -20   6   5      408.05      538.78    122.83 o 
 -18   6   5     3208.02     3016.67    148.96 o 
 -16   6   5       11.75       16.18      7.38 o 
 -14   6   5    12507.12    12924.50    169.34 o 
 -10   6   5     7577.08     7527.77    128.64 o 
  -8   6   5    43502.72    46969.82    898.80 o 
  -6   6   5     8018.44     8225.67    195.38 o 
  -4   6   5    14516.75    16002.91     87.15 o 
  -2   6   5    13217.71    14350.23     95.83 o 
   0   6   5     1287.00     1748.07     33.56 o 
   2   6   5    13320.66    13024.77     97.48 o 
   4   6   5       70.01       47.94      8.87 o 
   6   6   5    15652.92    17973.53    160.21 o 
   8   6   5     1648.20     1692.49     43.39 o 
  10   6   5     5498.50     5957.49     78.62 o 
  12   6   5     2463.57     2463.39     69.85 o 
  14   6   5     5985.49     5816.57     97.04 o 
  16   6   5     1450.77     1553.03     65.54 o 
  18   6   5      466.74      525.66     59.38 o 
 -23   7   5       32.07       56.35     33.33 o 
 -21   7   5     1262.90     1349.72    120.15 o 
 -19   7   5      174.11      182.67     34.94 o 
 -17   7   5     2988.68     3021.54    107.23 o 
 -15   7   5      583.57      674.08     97.12 o 
 -13   7   5     4336.32     4112.61     82.08 o 
 -11   7   5     8076.00     7927.46    129.74 o 
  -9   7   5    21917.25    23216.35    288.10 o 
  -7   7   5    22609.01    24407.22    291.96 o 
  -5   7   5     2952.58     2984.81     43.47 o 
  -3   7   5     2608.97     2920.41     39.87 o 
  -1   7   5     2694.21     2793.96     33.28 o 
   1   7   5     8117.71     8730.75    102.56 o 
   3   7   5       30.73       33.99      7.38 o 
   5   7   5      559.79      563.99     29.96 o 
   7   7   5     3817.98     3475.18     95.93 o 
   9   7   5      679.52      516.22     51.83 o 
  11   7   5     3953.15     4105.33     84.76 o 
  13   7   5     6076.86     6417.99    141.74 o 
  15   7   5     1845.38     1711.29     64.87 o 
  17   7   5     1043.63     1119.35     50.09 o 
 -22   8   5      606.38      494.39     95.71 o 
 -20   8   5      660.67      578.00     95.14 o 
 -18   8   5      772.02      890.75    105.78 o 
 -16   8   5     1667.26     1830.04    105.18 o 
 -14   8   5       22.94       34.10     20.92 o 
 -12   8   5     1221.75     1547.40     83.36 o 
 -10   8   5     1234.68     1271.59     87.03 o 
  -8   8   5    11894.08    11976.53    274.74 o 
  -6   8   5    17093.10    17990.28    164.44 o 
  -4   8   5      460.55      456.89     35.00 o 
  -2   8   5    14523.25    13577.82    129.30 o 
   0   8   5      346.68      596.96     21.19 o 
   2   8   5     1237.29      795.85     27.25 o 
   4   8   5    14219.39    13314.24    128.94 o 
   6   8   5      179.33      178.74     18.88 o 
   8   8   5     5020.07     4724.53     58.18 o 
  10   8   5       51.71       45.38     27.19 o 
  12   8   5     4640.31     4441.70    126.73 o 
  14   8   5      163.88      101.08     23.43 o 
  16   8   5     3874.48     3804.07    143.54 o 
 -21   9   5     1883.31     1990.36     82.59 o 
 -19   9   5      618.29      602.72     85.53 o 
 -17   9   5      433.17      486.67     84.27 o 
 -15   9   5     1719.77     1686.92     98.87 o 
 -13   9   5       53.15       26.47     24.57 o 
 -11   9   5     5413.13     5496.26    204.01 o 
  -9   9   5      383.75      456.57     62.74 o 
  -7   9   5     6957.57     6774.60    114.78 o 
  -5   9   5     8342.17     8040.70     87.86 o 
  -3   9   5     6828.06     7594.84     89.84 o 
  -1   9   5     4476.03     4777.49     56.99 o 
   1   9   5     3278.24     3414.45     69.22 o 
   3   9   5     6581.37     6806.15    117.38 o 
   5   9   5     2482.76     2526.45     52.98 o 
   7   9   5     4869.60     4632.02    139.47 o 
   9   9   5      252.38      266.53     29.77 o 
  11   9   5     2355.19     2541.77    107.34 o 
  13   9   5     2068.00     2116.79     74.60 o 
  15   9   5      463.52      597.34     76.84 o 
  17   9   5     2419.13     2321.94    207.98 o 
 -20  10   5      982.43      864.62     99.60 o 
 -18  10   5     2459.37     2300.98    104.85 o 
 -16  10   5      657.72      847.25     85.80 o 
 -14  10   5       18.28       33.25     22.94 o 
 -12  10   5     6420.89     6362.58    112.68 o 
 -10  10   5       41.37       88.33     28.51 o 
  -8  10   5     9387.66    10151.38    142.57 o 
  -6  10   5     4092.25     4041.96     57.37 o 
  -4  10   5     3670.51     3427.31     92.39 o 
  -2  10   5      676.19      462.23     47.13 o 
   0  10   5     5907.54     5823.07     92.31 o 
   2  10   5     2166.26     2084.62     48.15 o 
   4  10   5     3729.37     3357.62    103.12 o 
   6  10   5     2397.43     2497.47     62.75 o 
   8  10   5     1019.13      881.33     53.72 o 
  10  10   5     3461.69     3331.60    164.36 o 
  12  10   5      426.46      443.17     53.19 o 
  14  10   5     2054.47     1866.67    187.29 o 
  16  10   5      377.79      413.57     60.20 o 
 -19  11   5      261.92      151.75     40.43 o 
 -17  11   5     1746.81     1866.74     98.81 o 
 -15  11   5      634.08      768.59     83.70 o 
 -13  11   5      826.66      946.46    107.11 o 
 -11  11   5     1616.32     1630.84     95.09 o 
  -9  11   5     8986.56     9241.02    182.93 o 
  -7  11   5      460.64      521.49     26.45 o 
  -5  11   5     5495.67     5258.14     56.88 o 
  -3  11   5      553.90      800.61     42.99 o 
  -1  11   5     2210.37     2391.39     75.67 o 
   1  11   5     9151.54     9752.73    129.60 o 
   3  11   5     6877.32     6879.42    115.52 o 
   5  11   5       68.65       81.56     17.69 o 
   7  11   5     5260.67     5359.90    116.89 o 
   9  11   5     3242.22     3206.64    114.26 o 
  11  11   5     1917.54     1845.37     87.20 o 
  13  11   5      410.98      428.78     71.06 o 
  15  11   5     1573.14     1344.29    192.71 o 
 -18  12   5      740.64      742.15    115.05 o 
 -16  12   5      530.33      726.94    134.74 o 
 -14  12   5     1585.73     1388.93    128.83 o 
 -12  12   5     4359.86     4181.05    119.07 o 
 -10  12   5       31.15       58.33     28.21 o 
  -8  12   5     3363.59     3830.11     95.79 o 
  -6  12   5      314.79      391.50     39.28 o 
  -4  12   5      355.26      329.84     36.48 o 
  -2  12   5     2767.49     2654.29     96.69 o 
   0  12   5      731.83      722.94     54.68 o 
   2  12   5      945.60     1107.86     63.77 o 
   4  12   5     1942.08     2000.94     88.13 o 
   6  12   5     4707.36     4685.08    103.99 o 
   8  12   5     1015.84      941.36     53.81 o 
  10  12   5     2371.34     2342.81     91.43 o 
  12  12   5      653.08      735.12     64.29 o 
  14  12   5      171.37      213.16     52.04 o 
 -17  13   5       88.70       33.36     20.27 o 
 -15  13   5     2512.23     2490.52    133.09 o 
 -13  13   5      922.49     1128.85    116.20 o 
 -11  13   5      941.73     1001.43     70.12 o 
  -9  13   5      469.56      347.30     42.06 o 
  -7  13   5      789.01      693.84     63.68 o 
  -5  13   5      657.44      582.16     43.05 o 
  -3  13   5     2802.81     2937.80     73.33 o 
  -1  13   5       20.39       55.69     28.92 o 
   1  13   5      828.05      773.82     44.30 o 
   3  13   5      144.84      110.34     17.66 o 
   5  13   5     1046.07     1038.89     61.82 o 
   7  13   5      995.48     1124.56     59.01 o 
   9  13   5       85.61       94.11     25.01 o 
  11  13   5     1561.20     1621.30     76.81 o 
 -14  14   5      509.58      492.97     69.31 o 
 -12  14   5       19.41       65.81     27.10 o 
 -10  14   5        5.28       26.50     25.14 o 
  -8  14   5       64.79      146.17     28.33 o 
  -6  14   5       40.93       80.57     26.29 o 
  -4  14   5      143.15      118.13     18.35 o 
  -2  14   5     1087.25     1042.26     59.31 o 
   0  14   5       35.71       61.44     35.25 o 
   2  14   5      766.53      883.24     47.10 o 
   4  14   5       84.04      149.87     24.34 o 
   6  14   5       60.67       87.13     27.93 o 
   8  14   5      634.76      564.34     69.46 o 
  10  14   5        6.94       68.85     30.02 o 
 -13  15   5      302.65      309.91     72.23 o 
 -11  15   5       96.46       88.89     23.39 o 
  -9  15   5      521.07      456.11     76.14 o 
  -7  15   5       46.70       62.70     25.68 o 
  -5  15   5      307.16      300.44     39.23 o 
  -3  15   5      118.70      140.41     25.50 o 
  -1  15   5      384.76      410.44     61.68 o 
   1  15   5       69.18       40.88     14.23 o 
   3  15   5       13.93       41.38     35.58 o 
   5  15   5      148.13      149.17     30.94 o 
   7  15   5      460.57      421.04     73.79 o 
   9  15   5      231.12      196.39     45.87 o 
 -10  16   5        3.66       41.53     21.11 o 
  -8  16   5       69.90       83.28     34.28 o 
  -6  16   5       25.05       50.10     15.41 o 
  -4  16   5      220.08      162.53     30.18 o 
  -2  16   5      246.93      227.28     41.39 o 
   0  16   5       22.53       33.51     13.80 o 
   2  16   5       23.02       48.90     19.73 o 
   4  16   5        1.83       18.89     13.31 o 
   6  16   5        8.78       30.60     18.32 o 
  -5  17   5      167.64      197.92     39.19 o 
  -3  17   5        3.24       43.05     24.12 o 
  -1  17   5      393.69      312.42     96.57 o 
   1  17   5      265.95      228.37     51.85 o 
 -24   0   6       10.01        0.00     22.03 o 
 -22   0   6      136.01      106.00     68.91 o 
 -20   0   6      579.48      487.83     58.92 o 
 -18   0   6     2752.47     2625.54    149.34 o 
 -16   0   6     5074.45     4930.81    134.50 o 
 -14   0   6    15230.01    15345.95    224.78 o 
 -12   0   6     2188.64     1546.72    106.28 o 
 -10   0   6    33852.83    33785.19    241.67 o 
  -8   0   6     1013.11     1689.73     41.62 o 
  -6   0   6      349.49      322.02     33.69 o 
  -4   0   6    39044.06    38239.77    301.53 o 
  -2   0   6      370.66      238.00     28.29 o 
   0   0   6     3047.27     2583.47     61.54 o 
   2   0   6     7670.15     9807.51    104.14 o 
   4   0   6       30.29      135.56     27.08 o 
   6   0   6      532.10      355.84     41.10 o 
   8   0   6    15746.48    15802.54    294.67 o 
  10   0   6     1686.55     1456.35    116.39 o 
  12   0   6     4346.40     4486.56    119.47 o 
  14   0   6     2948.91     3109.59    139.18 o 
  16   0   6      954.61      939.49    188.13 o 
  18   0   6     3081.80     3109.63    117.51 o 
 -25   1   6      792.26      941.95    107.74 o 
 -23   1   6      729.88      668.27     59.64 o 
 -21   1   6      150.05      144.24     33.85 o 
 -19   1   6     3085.36     2946.28     67.05 o 
 -17   1   6      147.33      203.44     30.48 o 
 -15   1   6     5692.28     5764.47    103.28 o 
 -13   1   6     6989.75     7184.83    136.00 o 
 -11   1   6     1822.08     2305.00     38.67 o 
  -9   1   6     2124.87     2822.43     37.89 o 
  -7   1   6     5539.45     5743.87     56.11 o 
  -5   1   6     6237.79     6018.27     69.26 o 
  -3   1   6    13794.71    13832.43     83.84 o 
  -1   1   6     2741.50     3270.29     34.91 o 
   1   1   6     4012.68     3801.49     43.92 o 
   3   1   6       44.80       41.88     11.97 o 
   5   1   6     4121.40     3919.18     47.02 o 
   7   1   6     7720.33     7939.20     92.69 o 
   9   1   6     7083.26     7161.36    100.29 o 
  11   1   6     4198.27     4267.16    147.77 o 
  13   1   6     1434.47     1325.21    108.96 o 
  15   1   6     2450.48     2573.63     67.67 o 
  17   1   6      549.55      581.95     72.42 o 
  19   1   6     2739.27     2898.14     94.96 o 
 -24   2   6      898.77      842.25    134.95 o 
 -22   2   6     2278.60     2498.43     70.26 o 
 -20   2   6       79.81      136.77     21.55 o 
 -18   2   6     4371.29     4422.74     87.40 o 
 -16   2   6       88.04       98.20     18.66 o 
 -14   2   6     1662.61     1659.85     70.71 o 
 -12   2   6     1234.68     1156.36     31.13 o 
 -10   2   6       44.06       81.43     11.85 o 
  -8   2   6     6030.50     5225.09     69.29 o 
  -6   2   6      285.03      288.03     18.63 o 
  -4   2   6    22686.61    22060.82    128.79 o 
  -2   2   6    10904.92     9735.15     82.65 o 
   0   2   6    26060.49    24485.00    162.55 o 
   2   2   6     3828.46     3229.86     48.67 o 
   4   2   6      253.54      200.86     16.40 o 
   6   2   6     1870.98     1671.80     55.49 o 
   8   2   6      127.34      154.05     24.88 o 
  10   2   6    12230.98    12159.86    283.13 o 
  12   2   6      972.67      964.95     48.81 o 
  14   2   6     1687.49     1721.10     52.34 o 
  16   2   6     1836.43     1900.70     64.16 o 
  18   2   6      424.60      391.27     53.40 o 
 -23   3   6     2114.04     2026.37    147.75 o 
 -21   3   6     2465.50     2290.53     89.82 o 
 -19   3   6     2038.31     2018.23    138.89 o 
 -17   3   6      234.50      263.06     38.18 o 
 -15   3   6      163.19      119.40     18.29 o 
 -13   3   6     1544.16     1278.46     52.00 o 
 -11   3   6      205.68      163.67     25.42 o 
  -9   3   6     6545.52     6953.99    117.38 o 
  -7   3   6      916.93      810.24     32.06 o 
  -5   3   6     7387.91     6744.52     74.00 o 
  -3   3   6    22342.34    24012.37    148.63 o 
  -1   3   6     6618.26     7424.63     59.07 o 
   1   3   6     3128.14     2957.15     73.81 o 
   3   3   6       39.94       44.80      6.69 o 
   5   3   6     1536.86     1438.66     23.58 o 
   7   3   6      565.13      510.85     41.19 o 
   9   3   6      901.14      948.39     27.63 o 
  11   3   6      663.93      698.36     56.08 o 
  13   3   6      931.66      875.49     48.85 o 
  15   3   6      868.88      833.04     73.20 o 
  17   3   6     2281.97     2164.15     84.69 o 
  19   3   6      424.03      366.24     49.22 o 
 -24   4   6     1443.90     1524.77    192.77 o 
 -22   4   6     2250.30     2131.59    148.73 o 
 -20   4   6     2619.08     2770.85    115.84 o 
 -18   4   6     3137.28     3109.60     86.23 o 
 -16   4   6     2193.56     1906.08     47.24 o 
 -14   4   6       35.02       29.69     20.98 o 
 -12   4   6      637.05      683.94     33.07 o 
 -10   4   6     2789.81     3306.15     51.73 o 
  -8   4   6      427.76      577.05     22.30 o 
  -6   4   6     5072.85     5942.89     61.09 o 
  -4   4   6     3546.46     3461.59     43.38 o 
  -2   4   6     1499.92     1341.42     25.59 o 
   0   4   6    32349.05    32161.12    411.26 o 
   2   4   6     4882.60     5377.73     87.41 o 
   4   4   6     7592.65     8482.21    102.75 o 
   6   4   6     3676.14     3671.02     87.95 o 
   8   4   6      561.66      559.02     23.50 o 
  10   4   6      234.75      268.10     31.64 o 
  12   4   6     3188.67     3666.00    106.23 o 
  14   4   6      393.59      443.04     56.81 o 
  16   4   6     1451.83     1551.57     71.77 o 
  18   4   6      307.05      295.35     40.36 o 
 -23   5   6      136.65      168.38     42.32 o 
 -21   5   6      713.84      700.18    104.65 o 
 -19   5   6     2714.25     2462.94     99.92 o 
 -17   5   6     5695.75     5931.72     89.00 o 
 -15   5   6      146.53      177.14     21.83 o 
 -13   5   6     1390.64     1189.15     59.43 o 
 -11   5   6     5243.38     6473.98    181.82 o 
  -9   5   6     6156.68     5320.56    159.53 o 
  -7   5   6      926.84      798.98     33.56 o 
  -5   5   6     1618.65     1451.16     24.25 o 
  -3   5   6       16.53       32.71     10.45 o 
  -1   5   6       84.21      161.18     13.37 o 
   1   5   6     4040.20     3110.27     59.76 o 
   3   5   6    28622.22    28500.44    333.38 o 
   5   5   6     6492.52     6116.69     69.46 o 
   7   5   6      966.52      965.11     55.35 o 
   9   5   6     1852.33     1623.84     44.54 o 
  11   5   6      503.09      403.15     44.25 o 
  13   5   6        7.15       41.22     14.36 o 
  15   5   6     4281.35     4376.15    106.33 o 
  17   5   6       20.44       38.28     16.47 o 
 -22   6   6      187.41      206.94     45.41 o 
 -20   6   6      448.70      480.41     83.82 o 
 -18   6   6     1272.03     1173.89    134.21 o 
 -16   6   6     1278.64     1108.53    138.90 o 
 -14   6   6      151.61      232.31     29.21 o 
 -12   6   6     2749.24     3450.75    100.67 o 
 -10   6   6     1002.44     1292.68     98.50 o 
  -8   6   6     2348.82     2909.50     73.08 o 
  -6   6   6     5298.13     5429.23     86.72 o 
  -4   6   6      540.43      442.43     31.40 o 
  -2   6   6        7.20       15.58     11.70 o 
   0   6   6     3254.56     3747.63     45.67 o 
   2   6   6     2416.84     3431.53     62.73 o 
   4   6   6     3144.86     3078.77     62.35 o 
   6   6   6     4438.57     4460.60     63.19 o 
   8   6   6      112.83       90.90     15.88 o 
  10   6   6      555.21      694.10     43.14 o 
  12   6   6        4.11       32.73     14.43 o 
  14   6   6     1842.31     2008.69     85.40 o 
  16   6   6      974.58     1154.81    114.06 o 
  18   6   6      121.59      126.33     40.13 o 
 -23   7   6       35.88       75.08     28.38 o 
 -21   7   6      542.00      503.82     77.96 o 
 -19   7   6      915.89      956.29    119.75 o 
 -17   7   6      143.60      109.72     30.17 o 
 -15   7   6     3735.54     4153.13    102.66 o 
 -13   7   6      359.42      479.14     64.35 o 
 -11   7   6      786.81      658.94     82.42 o 
  -9   7   6     1639.39     1114.72     53.94 o 
  -7   7   6     2981.79     3369.47     78.77 o 
  -5   7   6     2658.94     2663.21     40.37 o 
  -3   7   6     2925.48     3170.79     66.42 o 
  -1   7   6      202.54      142.22     12.21 o 
   1   7   6     2321.92     1846.86     44.86 o 
   3   7   6      612.40      575.83     18.91 o 
   5   7   6     2503.30     2644.75     54.47 o 
   7   7   6     2556.20     2836.82    104.45 o 
   9   7   6      336.67      378.18     39.54 o 
  11   7   6      265.45      271.40     32.12 o 
  13   7   6     4154.11     4149.61    107.87 o 
  15   7   6       66.75       54.53     24.91 o 
  17   7   6      810.04      760.45    102.95 o 
 -22   8   6       46.13       62.84     25.25 o 
 -20   8   6      178.19      193.35     39.67 o 
 -18   8   6      147.80       85.51     22.30 o 
 -16   8   6       66.85       74.24     28.04 o 
 -14   8   6     1240.63     1239.17    118.58 o 
 -12   8   6       58.07       54.52     17.96 o 
 -10   8   6      849.53     1111.32     68.22 o 
  -8   8   6     2744.45     3011.21    118.50 o 
  -6   8   6     2076.21     1537.87     58.84 o 
  -4   8   6      591.09      937.75     26.40 o 
  -2   8   6     2443.89     2599.64     56.12 o 
   0   8   6     1797.71     2232.24     47.90 o 
   2   8   6      271.63      340.13     18.35 o 
   4   8   6        1.10        9.75      7.10 o 
   6   8   6      433.90      310.05     55.15 o 
   8   8   6     2949.28     3183.31     62.04 o 
  10   8   6     1439.11     1606.98     52.55 o 
  12   8   6      445.54      431.85     45.16 o 
  14   8   6       80.42       65.67     29.08 o 
  16   8   6       20.90       55.58     18.07 o 
 -21   9   6        3.64       61.46     26.81 o 
 -19   9   6        3.39       38.87     26.97 o 
 -17   9   6       64.34      167.07     31.61 o 
 -15   9   6       46.21       81.09     24.30 o 
 -13   9   6     4266.52     3912.15    113.49 o 
 -11   9   6      620.23      535.76     77.43 o 
  -9   9   6     7937.10     7201.03    115.38 o 
  -7   9   6        0.54       13.66      7.75 o 
  -5   9   6      495.45      780.69     51.21 o 
  -3   9   6     1273.17     1289.43     35.09 o 
  -1   9   6       80.60      178.55     17.25 o 
   1   9   6       87.89      141.18     23.27 o 
   3   9   6        0.71        5.35     18.49 o 
   5   9   6      638.93      533.94     17.49 o 
   7   9   6     2704.81     2494.30    140.31 o 
   9   9   6     4981.59     5097.14    108.80 o 
  11   9   6       40.64       37.18     21.28 o 
  13   9   6       21.64       66.89     19.62 o 
  15   9   6       42.80       59.15     20.40 o 
 -20  10   6       68.86       79.21     23.26 o 
 -18  10   6        0.97       45.52     19.98 o 
 -16  10   6      206.54      133.42     36.82 o 
 -14  10   6        0.90       41.33     18.44 o 
 -12  10   6     3875.73     4519.13    302.43 o 
 -10  10   6     7029.80     8023.69    204.99 o 
  -8  10   6     4924.85     4935.89    103.34 o 
  -6  10   6       48.98       14.12      5.74 o 
  -4  10   6       21.22       16.91      8.58 o 
  -2  10   6      940.57      956.16     43.83 o 
   0  10   6      192.26      212.99     26.29 o 
   2  10   6      298.28      283.41     21.69 o 
   4  10   6     1415.51     1614.37     62.49 o 
   6  10   6      628.09      644.84     57.66 o 
   8  10   6     5691.32     5543.20    138.52 o 
  10  10   6      146.80      163.40     29.07 o 
  12  10   6      198.77      160.44     30.52 o 
  14  10   6      133.25      109.97     57.11 o 
 -19  11   6      489.01      427.26     77.72 o 
 -17  11   6      201.35       87.84     31.65 o 
 -15  11   6       69.32       56.47     20.68 o 
 -13  11   6      538.06      529.84     91.35 o 
 -11  11   6       50.15       32.56     21.28 o 
  -9  11   6      116.82      190.34     39.81 o 
  -7  11   6        2.88       25.45     23.31 o 
  -5  11   6     1416.36     1160.62     40.68 o 
  -3  11   6      970.13     1014.58     39.62 o 
  -1  11   6       17.01       58.00     15.13 o 
   1  11   6      727.09      870.90     44.03 o 
   3  11   6       40.02       38.45     14.23 o 
   5  11   6       11.35       27.98     14.41 o 
   7  11   6     1046.48     1048.20     55.54 o 
   9  11   6        4.55       75.53     22.41 o 
  11  11   6      379.27      324.98     52.44 o 
  13  11   6      148.95      108.41     57.03 o 
 -18  12   6      378.80      336.62     85.73 o 
 -16  12   6        7.11       33.14     26.01 o 
 -14  12   6      178.42      182.35     25.93 o 
 -12  12   6      179.41      115.12     50.61 o 
 -10  12   6     5652.61     5380.74    218.81 o 
  -8  12   6     4268.72     4512.96    139.97 o 
  -6  12   6     1697.50     1740.40     37.93 o 
  -4  12   6      858.53     1019.02     65.73 o 
  -2  12   6      288.64      246.40     26.69 o 
   0  12   6      917.23     1022.35     37.28 o 
   2  12   6     1177.92     1326.47     36.78 o 
   4  12   6        3.55       37.89     27.31 o 
   6  12   6     1029.27     1001.83     65.15 o 
   8  12   6      624.88      612.61     85.88 o 
  10  12   6      166.96      175.22     35.04 o 
  12  12   6      109.06       51.74     20.56 o 
 -17  13   6       39.63       52.30     19.85 o 
 -15  13   6      286.73      278.99     69.92 o 
 -13  13   6      440.62      440.55     60.75 o 
 -11  13   6        9.30       51.87     33.35 o 
  -9  13   6     6702.24     6750.87    119.79 o 
  -7  13   6       87.60      101.84     27.52 o 
  -5  13   6      137.22       90.06     20.59 o 
  -3  13   6      692.63      628.40     74.70 o 
  -1  13   6       31.97       46.40     14.74 o 
   1  13   6     1802.04     1634.40     68.12 o 
   3  13   6      230.87      234.43     30.77 o 
   5  13   6       18.21       41.84     27.64 o 
   7  13   6      478.03      388.82     78.31 o 
   9  13   6      857.03      839.60    113.18 o 
  11  13   6       99.22      114.71     50.96 o 
 -14  14   6      729.97      686.42     96.84 o 
 -12  14   6     2053.91     2045.93    135.42 o 
 -10  14   6        4.87       47.99     20.41 o 
  -8  14   6     4364.28     4382.48    194.17 o 
  -6  14   6      230.99      261.92     37.42 o 
  -4  14   6       19.34       51.59     14.53 o 
  -2  14   6     1109.43     1181.24     88.13 o 
   0  14   6     1315.42     1370.52     68.13 o 
   2  14   6       12.55       63.64     17.29 o 
   4  14   6       10.53       34.78     21.44 o 
   6  14   6     1773.50     1816.51    147.03 o 
   8  14   6      518.66      447.52     73.78 o 
  10  14   6     1666.26     1591.57    132.20 o 
 -13  15   6      658.81      725.79     98.34 o 
 -11  15   6       76.52       52.65     28.04 o 
  -9  15   6      394.68      446.61     52.84 o 
  -7  15   6      909.91      863.63     76.91 o 
  -5  15   6      322.13      392.87     57.96 o 
  -3  15   6      933.48      938.88     73.98 o 
  -1  15   6      909.72      937.54     60.51 o 
   1  15   6      366.62      297.74     70.67 o 
   3  15   6      336.15      295.73     69.14 o 
   5  15   6      282.84      319.31     58.33 o 
   7  15   6     1937.25     2028.34     86.09 o 
 -10  16   6      187.08      218.74     33.08 o 
  -8  16   6      224.44      216.95     51.22 o 
  -6  16   6     1567.10     1488.28    118.59 o 
  -4  16   6     1518.77     1440.74    103.63 o 
  -2  16   6      243.26      165.56     93.68 o 
   0  16   6      961.01     1010.55    127.63 o 
   2  16   6      436.87      395.59     73.57 o 
   4  16   6      428.02      366.45     52.89 o 
  -3  17   6      680.89      519.95    102.17 o 
 -23   1   7      187.26      240.92     31.99 o 
 -21   1   7       33.66       51.76     18.52 o 
 -19   1   7       10.54       27.92     16.25 o 
 -17   1   7     3901.34     3837.96     97.64 o 
 -15   1   7        0.59       20.52     11.09 o 
 -13   1   7     6565.04     7074.97    150.36 o 
 -11   1   7      216.06      296.88     29.88 o 
  -9   1   7      204.88      234.02     24.47 o 
  -7   1   7     3004.41     2806.69     37.12 o 
  -5   1   7     6416.22     6648.99     85.23 o 
  -3   1   7     1590.37     1496.88     23.77 o 
  -1   1   7     3676.04     3844.87     60.68 o 
   1   1   7     2499.41     3124.12     68.27 o 
   3   1   7       98.61       86.20     11.19 o 
   5   1   7     1009.83     1135.65     36.25 o 
   7   1   7     1556.19     1676.68     64.58 o 
   9   1   7      286.25      265.76     30.48 o 
  11   1   7       86.90      165.92     25.71 o 
  13   1   7      751.97      705.97     63.97 o 
  15   1   7      228.75      242.95     39.12 o 
  17   1   7      627.43      548.66     64.39 o 
 -24   2   7      241.31      210.68     39.92 o 
 -22   2   7      121.91       98.72     20.90 o 
 -20   2   7     3521.06     3484.06     94.07 o 
 -18   2   7      137.83      171.92     31.11 o 
 -16   2   7     3473.43     3557.38     77.55 o 
 -14   2   7     1815.00     1684.67     72.22 o 
 -12   2   7      760.66      801.59     36.65 o 
 -10   2   7      404.54      448.43     36.26 o 
  -8   2   7      873.23      874.32     23.62 o 
  -6   2   7     2474.15     2147.76     74.21 o 
  -4   2   7        4.52        8.60      7.12 o 
  -2   2   7     5262.28     4511.36     53.55 o 
   0   2   7       89.24       34.34      7.86 o 
   2   2   7     2025.03     1540.40     50.40 o 
   4   2   7      799.67      545.83     27.29 o 
   6   2   7     3883.52     3149.25     73.63 o 
   8   2   7      236.44      118.35     19.43 o 
  10   2   7     2364.62     2171.02     68.10 o 
  12   2   7        5.20       34.55     18.00 o 
  14   2   7      372.94      357.90     48.25 o 
  16   2   7      440.99      412.08     43.77 o 
  18   2   7       10.33       25.47     13.46 o 
 -23   3   7     1223.38     1428.72    124.05 o 
 -21   3   7      319.99      317.43     44.97 o 
 -19   3   7      356.77      368.08     59.75 o 
 -17   3   7     1488.88     1348.70     46.61 o 
 -15   3   7       31.94       26.91     15.05 o 
 -13   3   7     2811.36     2672.35     64.62 o 
 -11   3   7     4277.85     4054.94     59.28 o 
  -9   3   7      455.82      605.70     20.27 o 
  -7   3   7      125.93      195.60     20.24 o 
  -5   3   7    12877.07    13030.50    103.26 o 
  -3   3   7      198.72      356.72     18.65 o 
  -1   3   7    16370.27    19528.79    106.53 o 
   1   3   7       28.81       43.92     26.98 o 
   3   3   7       47.80       67.32     13.98 o 
   5   3   7      190.65      295.88     22.79 o 
   7   3   7        4.42       26.54     13.35 o 
   9   3   7     2269.39     2540.92     61.64 o 
  11   3   7      821.47      921.60     47.46 o 
  13   3   7        2.95       27.72     13.57 o 
  15   3   7      645.29      771.49     60.04 o 
  17   3   7      446.02      451.61     51.53 o 
 -24   4   7     1013.94     1047.43    114.37 o 
 -22   4   7      123.43      145.84     40.40 o 
 -20   4   7      137.02      119.19     25.14 o 
 -18   4   7       60.83      102.58     21.30 o 
 -16   4   7      223.95      243.51     38.85 o 
 -14   4   7     3387.19     3407.50     65.35 o 
 -12   4   7        8.28       20.23      7.87 o 
 -10   4   7     3434.17     3681.86     60.86 o 
  -8   4   7     2911.99     2760.49     88.06 o 
  -6   4   7     7995.54     8120.84     81.05 o 
  -4   4   7    11058.07    10528.47     69.33 o 
  -2   4   7     4009.87     3093.60     53.36 o 
   0   4   7     1396.93     1228.34     89.40 o 
   2   4   7      141.13       98.98     23.06 o 
   4   4   7       43.95        0.00     21.38 o 
   6   4   7      436.46      565.36     34.96 o 
   8   4   7      664.85      515.13     56.35 o 
  10   4   7      940.42      850.77     47.58 o 
  12   4   7       45.17       41.24     17.57 o 
  14   4   7     1209.30     1340.02     61.15 o 
  16   4   7      264.63      250.05     32.64 o 
  18   4   7     1890.32     2089.56     98.84 o 
 -23   5   7      501.59      566.59    109.83 o 
 -21   5   7      487.52      574.17     86.12 o 
 -19   5   7      923.52     1044.42     79.00 o 
 -17   5   7      142.00      192.66     23.65 o 
 -15   5   7     3335.00     3194.01     64.19 o 
 -13   5   7     1243.07     1219.45     96.57 o 
 -11   5   7     6499.40     6427.33     79.44 o 
  -9   5   7      677.47      734.03     18.53 o 
  -7   5   7     1445.56     1421.42     36.51 o 
  -5   5   7       17.27       19.82      6.92 o 
  -3   5   7      301.85      476.91     20.80 o 
  -1   5   7    16143.20    17691.33    158.49 o 
   1   5   7      360.08      495.61     56.28 o 
   3   5   7      738.09      731.17     95.35 o 
   5   5   7      526.48      705.90     57.18 o 
   7   5   7     1276.11     1467.90     27.12 o 
   9   5   7     1060.14     1128.74     83.97 o 
  11   5   7      354.97      383.10     44.90 o 
  13   5   7      131.15      138.44     43.20 o 
  15   5   7      392.50      346.70     55.64 o 
  17   5   7      985.47      862.25     97.44 o 
 -22   6   7      315.17      279.65     51.89 o 
 -20   6   7     2752.79     2608.32    110.70 o 
 -18   6   7       41.72       88.54     24.59 o 
 -16   6   7    12868.38    13081.12    193.15 o 
 -14   6   7     1169.36     1260.72     92.99 o 
 -12   6   7     4240.02     4403.86    162.28 o 
 -10   6   7     5640.39     5639.21    103.90 o 
  -8   6   7      331.94      433.00     28.01 o 
  -6   6   7       60.27       90.02     10.73 o 
  -4   6   7     5388.19     4900.23     67.69 o 
  -2   6   7     4428.46     3892.57     60.65 o 
   0   6   7      259.34      265.63     37.23 o 
   2   6   7     6588.17     7490.00    153.37 o 
   4   6   7     3686.11     3991.15    130.22 o 
   6   6   7     3171.51     2866.94     62.47 o 
   8   6   7     7274.41     7484.07    123.82 o 
  10   6   7      287.02      189.25     38.25 o 
  12   6   7      325.50      311.31     38.39 o 
  14   6   7      450.46      371.08     47.32 o 
  16   6   7      405.73      492.09     83.26 o 
 -23   7   7      194.55      147.62     39.31 o 
 -21   7   7      371.22      384.75     63.37 o 
 -19   7   7      582.34      752.35     85.97 o 
 -17   7   7     7643.11     7059.82    187.15 o 
 -15   7   7     5482.08     5701.80    210.84 o 
 -13   7   7     3788.47     3510.49    103.96 o 
 -11   7   7     6241.99     5937.48    134.73 o 
  -9   7   7     1550.24     1545.58     70.12 o 
  -7   7   7     3110.41     2773.63     55.48 o 
  -5   7   7     4402.40     4164.95     67.86 o 
  -3   7   7     1398.99     1421.29     24.41 o 
  -1   7   7     1315.77      948.77     16.64 o 
   1   7   7     9238.31     8489.73    135.15 o 
   3   7   7     9494.23     8811.39    132.35 o 
   5   7   7     6386.24     6394.80     99.54 o 
   7   7   7     2542.44     2427.54     59.05 o 
   9   7   7      724.04      682.49     29.77 o 
  11   7   7       48.65       69.78     14.04 o 
  13   7   7      385.46      461.95     65.02 o 
  15   7   7      228.55      210.26     60.95 o 
 -22   8   7       47.68       29.07     28.04 o 
 -20   8   7     3679.44     3392.38    207.93 o 
 -18   8   7     4455.91     4376.95    192.11 o 
 -16   8   7     1796.78     2026.92    102.05 o 
 -14   8   7    10368.57    10410.18    322.00 o 
 -12   8   7      685.16      803.66    100.36 o 
 -10   8   7     1588.59     1656.24     71.28 o 
  -8   8   7     2798.32     2620.82     94.22 o 
  -6   8   7     7630.19     8365.98     89.11 o 
  -4   8   7       30.25       27.55      8.74 o 
  -2   8   7      612.94      629.48     30.18 o 
   0   8   7     4871.85     5395.32     60.35 o 
   2   8   7     5868.98     6666.45     83.42 o 
   4   8   7     7680.85     8256.43     82.76 o 
   6   8   7     9595.48    10332.40    305.66 o 
   8   8   7      354.34      413.11     36.72 o 
  10   8   7      826.13      948.25    111.86 o 
  12   8   7       92.30      138.83     31.93 o 
  14   8   7     1861.91     1944.98     87.85 o 
  16   8   7       96.69       65.25     25.07 o 
 -21   9   7     1439.52     1712.20    195.65 o 
 -19   9   7     3785.57     3851.06    265.10 o 
 -17   9   7      700.05      779.01    109.96 o 
 -15   9   7     1267.58     1337.75    106.91 o 
 -13   9   7     3890.41     3894.06    151.00 o 
 -11   9   7     2257.06     2255.94     87.58 o 
  -9   9   7     4708.30     4847.68     86.84 o 
  -7   9   7     2833.98     2884.62     69.90 o 
  -5   9   7     2426.25     2394.81     54.71 o 
  -3   9   7       38.59       36.40      8.31 o 
  -1   9   7    10560.37    11193.59    148.67 o 
   1   9   7     3098.42     2688.16     61.19 o 
   3   9   7     4415.97     4287.14    184.54 o 
   5   9   7     6310.88     6190.38    115.08 o 
   7   9   7      197.78      146.54     20.73 o 
   9   9   7     1872.01     1716.86    122.23 o 
  11   9   7      615.87      533.71     66.27 o 
  13   9   7     1046.39     1169.02    109.48 o 
  15   9   7     1654.16     1470.31    128.13 o 
 -20  10   7      405.31      324.45     67.67 o 
 -18  10   7      821.32      716.56     83.86 o 
 -16  10   7     1304.51     1370.32     92.80 o 
 -14  10   7       59.39       62.06     28.78 o 
 -12  10   7      983.23     1197.08     88.16 o 
 -10  10   7     5137.66     5969.52    127.46 o 
  -8  10   7     1603.81     1321.33     71.92 o 
  -6  10   7     2108.49     2010.19    100.48 o 
  -4  10   7     3251.01     2982.76     93.14 o 
  -2  10   7      386.61      415.30     40.07 o 
   0  10   7     3571.09     3593.57     59.35 o 
   2  10   7     1465.81     1527.10     81.13 o 
   4  10   7     4976.39     5059.32     74.74 o 
   6  10   7       86.95      116.78     36.27 o 
   8  10   7      905.47     1112.43     82.23 o 
  10  10   7     1041.61     1064.06    130.29 o 
  12  10   7     1732.35     1640.92    136.15 o 
  14  10   7      689.16      647.05     83.74 o 
 -19  11   7      244.15      285.70     55.33 o 
 -17  11   7      911.81     1055.10    115.88 o 
 -15  11   7      766.29      920.73    115.03 o 
 -13  11   7       20.52       24.99     27.08 o 
 -11  11   7     4704.58     5295.19    149.26 o 
  -9  11   7      513.76      580.23     69.81 o 
  -7  11   7      620.97      865.40     89.26 o 
  -5  11   7      162.95      172.79     36.47 o 
  -3  11   7      926.85      875.08     42.21 o 
  -1  11   7     1516.25     1739.88     70.37 o 
   1  11   7      774.99      824.22     48.28 o 
   3  11   7     5381.97     6023.99    120.36 o 
   5  11   7      204.62      272.97     40.47 o 
   7  11   7       26.92       49.19     20.10 o 
   9  11   7     2238.76     2368.78    106.25 o 
  11  11   7     1852.71     2087.64    138.79 o 
  13  11   7      599.32      545.83     90.03 o 
 -18  12   7      313.24      308.51     56.68 o 
 -16  12   7      126.40      185.60     41.08 o 
 -14  12   7      567.61      564.11     73.71 o 
 -12  12   7      327.23      433.69     69.25 o 
 -10  12   7     3504.48     3414.95    130.17 o 
  -8  12   7       10.26       48.93     18.28 o 
  -6  12   7     1204.52     1140.53     82.85 o 
  -4  12   7      208.03      220.17     53.79 o 
  -2  12   7     1265.96     1405.37     59.74 o 
   0  12   7     2215.84     1906.44    161.84 o 
   2  12   7      900.51      857.53    100.26 o 
   4  12   7      700.84      731.75     95.58 o 
   6  12   7       35.55      104.97     31.52 o 
   8  12   7     3614.30     3916.73    156.32 o 
  10  12   7       19.89       11.74     17.70 o 
  12  12   7     1331.18     1176.73    137.20 o 
 -15  13   7      415.40      527.35     72.33 o 
 -13  13   7      713.80      729.71     94.17 o 
 -11  13   7      724.39      687.16    105.08 o 
  -9  13   7      184.02      297.55     47.02 o 
  -7  13   7     4640.97     4452.60    147.03 o 
  -5  13   7      615.60      613.09     61.44 o 
  -3  13   7     1296.74     1345.22     48.30 o 
  -1  13   7     2561.22     2459.67     55.05 o 
   1  13   7     1127.77     1297.97     93.50 o 
   3  13   7       16.00       49.08     25.98 o 
   5  13   7      853.51      997.00    148.84 o 
   7  13   7      189.92      154.04     46.93 o 
   9  13   7      360.06      416.78     59.93 o 
 -14  14   7      575.93      702.70     90.33 o 
 -12  14   7       76.45       48.20     28.14 o 
 -10  14   7       49.68       49.65     26.29 o 
  -8  14   7     1818.96     1801.07    102.34 o 
  -6  14   7     2504.74     2582.20    115.13 o 
  -4  14   7     2543.20     2839.23    156.50 o 
  -2  14   7     1265.30     1188.09     86.38 o 
   0  14   7       34.29       52.15     17.65 o 
   2  14   7      986.35     1207.57    175.33 o 
   4  14   7        8.95       32.17     17.65 o 
   6  14   7     1167.36     1138.59    151.63 o 
   8  14   7      174.67      249.80     42.99 o 
 -11  15   7      544.45      482.93     89.91 o 
  -9  15   7       74.45       78.44     35.09 o 
  -7  15   7      520.99      556.40     75.12 o 
  -5  15   7     2847.10     2712.12    116.61 o 
  -3  15   7     1244.51     1264.25    140.56 o 
  -1  15   7      318.03      302.19     66.86 o 
   1  15   7      276.26      275.89     52.97 o 
   3  15   7       72.47       64.96     27.18 o 
   5  15   7      223.93      334.18     60.22 o 
  -8  16   7      194.31      188.52     34.84 o 
  -6  16   7        2.20       62.65     27.06 o 
  -4  16   7     1839.47     2079.86    126.59 o 
  -2  16   7      309.13      411.78     80.60 o 
   0  16   7        5.63       27.19     21.01 o 
   2  16   7       26.36       49.71     21.05 o 
 -24   0   8      466.76      490.02     79.10 o 
 -22   0   8      258.87      403.57     89.91 o 
 -20   0   8      563.36      647.22    102.95 o 
 -18   0   8    16098.04    16286.27    281.65 o 
 -16   0   8     2410.37     2976.21    124.09 o 
 -14   0   8     3845.17     3703.45    194.05 o 
 -12   0   8     5952.68     6750.21    206.39 o 
 -10   0   8      141.88      213.08     34.04 o 
  -8   0   8    13790.18    14459.58    157.99 o 
  -6   0   8     8127.86     9063.12    105.37 o 
  -4   0   8     6641.61     8404.75    123.60 o 
  -2   0   8      179.04      120.88     20.65 o 
   0   0   8    81299.28    89060.23    530.28 o 
   2   0   8     7033.62     7777.34    124.75 o 
   4   0   8     5485.72     5939.99    104.17 o 
   6   0   8     7809.28     7530.64    107.00 o 
   8   0   8     3229.97     2952.30     98.33 o 
  10   0   8       21.41       28.21     15.05 o 
  12   0   8     1348.67     1455.65     79.11 o 
  14   0   8      378.30      349.78     71.92 o 
  16   0   8      682.78      568.84    112.80 o 
 -23   1   8      599.84      555.43     69.22 o 
 -21   1   8     1713.10     1478.43     69.83 o 
 -19   1   8      517.84      435.72     52.05 o 
 -17   1   8     9071.00     9305.95    155.01 o 
 -15   1   8     2319.30     2361.60     73.44 o 
 -13   1   8      808.78      833.80     75.56 o 
 -11   1   8     3228.16     2814.06     82.94 o 
  -9   1   8      190.70      111.70     19.60 o 
  -7   1   8    10206.33    10083.82     78.01 o 
  -5   1   8    19494.77    17855.56    107.30 o 
  -3   1   8    20876.10    20144.42    120.99 o 
  -1   1   8     2622.52     2871.73     40.22 o 
   1   1   8    30511.78    31077.29    243.87 o 
   3   1   8      800.70      620.58     43.48 o 
   5   1   8     9078.60     9841.47    100.05 o 
   7   1   8    10576.55    11143.27    191.79 o 
   9   1   8      994.79      992.74     53.86 o 
  11   1   8     1063.94     1004.41     62.75 o 
  13   1   8      824.33      834.69     79.66 o 
  15   1   8     1077.99      943.46     62.77 o 
  17   1   8      277.71      248.92     43.74 o 
 -24   2   8      773.88      781.58     90.94 o 
 -22   2   8     1315.12     1511.95     57.70 o 
 -20   2   8      816.51      898.20     87.24 o 
 -18   2   8      352.54      413.96     51.00 o 
 -16   2   8     6878.92     6642.02     88.89 o 
 -14   2   8     4671.85     4424.43     85.12 o 
 -12   2   8     3933.89     3502.99     71.68 o 
 -10   2   8     9515.58     9796.51    142.18 o 
  -8   2   8    14058.27    14744.69    118.93 o 
  -6   2   8      858.34      819.91     24.26 o 
  -4   2   8     1309.82     1563.49     29.38 o 
  -2   2   8    49751.87    53652.72    257.95 o 
   0   2   8    11635.85    12186.26    102.06 o 
   2   2   8    19344.96    21012.14    238.61 o 
   4   2   8     7026.87     6912.67     73.83 o 
   6   2   8     1565.74     1410.53     44.40 o 
   8   2   8     4146.15     4042.13     86.25 o 
  10   2   8     6763.78     6927.68    172.75 o 
  12   2   8     2529.67     2487.55     97.09 o 
  14   2   8      740.19      711.87     66.28 o 
  16   2   8     2031.62     2014.53     98.78 o 
 -23   3   8      413.16      360.23     62.50 o 
 -21   3   8      692.00      654.35     76.79 o 
 -19   3   8       10.56       52.91     18.12 o 
 -17   3   8      246.43      340.58     43.54 o 
 -15   3   8     1432.80     1556.96     55.11 o 
 -13   3   8     2119.27     2259.62     50.44 o 
 -11   3   8     5140.50     5235.27     75.70 o 
  -9   3   8    13199.91    14743.38    141.40 o 
  -7   3   8     8567.65     8746.08     83.10 o 
  -5   3   8    12934.88    13572.47    111.25 o 
  -3   3   8     2761.01     2253.90     46.03 o 
  -1   3   8    33066.38    35113.22    211.99 o 
   1   3   8     6241.37     6813.51    114.29 o 
   3   3   8     3366.50     3429.94     81.36 o 
   5   3   8     3133.05     3320.64     65.59 o 
   7   3   8     5315.65     5336.49     78.74 o 
   9   3   8     7128.31     6775.46    111.65 o 
  11   3   8     5847.42     5958.88    127.37 o 
  13   3   8     2189.77     2287.30    156.00 o 
  15   3   8       14.21       43.08     13.40 o 
  17   3   8     5045.23     5357.57    249.42 o 
 -24   4   8     1202.03     1186.22    157.21 o 
 -22   4   8      408.68      390.48     57.72 o 
 -20   4   8      197.46      136.26     26.59 o 
 -18   4   8     1553.58     1594.50     48.52 o 
 -16   4   8      399.65      316.03     36.74 o 
 -14   4   8     3056.76     2716.10     62.46 o 
 -12   4   8    19496.47    19857.54    180.90 o 
 -10   4   8     3800.45     3853.31     77.37 o 
  -8   4   8     1882.14     1432.02     28.53 o 
  -6   4   8     6349.08     6246.86     56.01 o 
  -4   4   8     1546.51     1414.91     27.17 o 
  -2   4   8     2432.44     2402.41     40.15 o 
   0   4   8     4114.42     3726.58    103.73 o 
   2   4   8      164.74       67.89     20.41 o 
   4   4   8     1894.25     1956.69     57.30 o 
   6   4   8     1615.84     1493.17     48.29 o 
   8   4   8     7651.24     8034.81    129.96 o 
  10   4   8     2990.14     3145.61    112.67 o 
  12   4   8     2517.40     2653.89     88.68 o 
  14   4   8     2486.64     2677.13    159.90 o 
  16   4   8      190.78      264.43     51.20 o 
 -23   5   8       49.21       94.43     30.73 o 
 -21   5   8     1320.18     1190.73    131.48 o 
 -19   5   8      552.55      742.21     92.96 o 
 -17   5   8     1202.79     1034.16     62.90 o 
 -15   5   8     3943.36     3966.39     78.96 o 
 -13   5   8     2682.94     2914.79     59.61 o 
 -11   5   8     3197.62     3680.85    131.51 o 
  -9   5   8      444.67      440.65     22.52 o 
  -7   5   8     3229.56     3645.70     65.63 o 
  -5   5   8       96.22       52.37      8.97 o 
  -3   5   8     2745.65     2249.18     38.48 o 
  -1   5   8     4389.48     4914.99    196.10 o 
   1   5   8     2449.16     2867.04     69.65 o 
   3   5   8     3225.82     3564.63     98.19 o 
   5   5   8       68.64       54.11     20.18 o 
   7   5   8     6454.94     6807.29    152.91 o 
   9   5   8     1248.24     1067.14     46.71 o 
  11   5   8      447.29      408.28     39.52 o 
  13   5   8     1397.96     1369.70     92.00 o 
  15   5   8     1763.37     1606.79    117.11 o 
 -22   6   8      343.88      338.96     59.47 o 
 -20   6   8       47.49      104.93     40.92 o 
 -18   6   8     1913.52     1445.82    141.19 o 
 -16   6   8        5.67       60.31     24.04 o 
 -14   6   8        4.80       28.09     17.13 o 
 -12   6   8     2257.04     2166.55     78.71 o 
 -10   6   8      756.44      637.12     71.24 o 
  -8   6   8     4199.41     3746.33     70.73 o 
  -6   6   8       40.82       40.30      7.31 o 
  -4   6   8       39.01       55.38      6.97 o 
  -2   6   8      157.86      263.72     18.40 o 
   0   6   8     2919.37     2842.17    100.33 o 
   2   6   8     2540.36     1989.50     82.63 o 
   4   6   8      733.54      691.07     72.69 o 
   6   6   8      154.86      145.51     30.50 o 
   8   6   8       11.31       19.23     12.91 o 
  10   6   8      124.37      149.52     46.51 o 
  12   6   8      405.21      362.62     63.37 o 
  14   6   8      280.52      256.14     35.32 o 
  16   6   8      176.28      174.78     41.23 o 
 -21   7   8       73.20      109.82     25.01 o 
 -19   7   8      710.99      720.94    103.17 o 
 -17   7   8      563.84      692.23     81.84 o 
 -15   7   8       81.21      131.51     33.59 o 
 -13   7   8       15.04       34.53     24.14 o 
 -11   7   8      210.18      279.33     45.76 o 
  -9   7   8     4576.01     5379.61    115.10 o 
  -7   7   8      440.94      380.40     27.14 o 
  -5   7   8      735.65      640.63     40.01 o 
  -3   7   8       63.32      175.50     19.50 o 
  -1   7   8       52.86       35.87     12.10 o 
   1   7   8      849.68     1007.95     59.18 o 
   3   7   8       41.08       58.78     16.84 o 
   5   7   8      353.05      364.34     44.20 o 
   7   7   8      100.01       78.99     22.93 o 
   9   7   8      288.64      309.77     49.77 o 
  11   7   8      445.97      445.41     58.68 o 
  13   7   8        7.72       47.26     21.93 o 
  15   7   8      168.58      165.50     30.65 o 
 -22   8   8      124.68      213.79     43.00 o 
 -20   8   8      306.48      295.96     42.71 o 
 -18   8   8      248.16      323.82     53.06 o 
 -16   8   8      380.22      487.10     69.77 o 
 -14   8   8      358.87      342.80     47.24 o 
 -12   8   8      339.77      299.66     50.11 o 
 -10   8   8       27.74       77.06     45.43 o 
  -8   8   8     2267.50     1948.90     89.10 o 
  -6   8   8        5.45       17.31     11.31 o 
  -4   8   8      522.07      569.27     40.48 o 
  -2   8   8       45.41       68.97     15.87 o 
   0   8   8       92.34       49.08     13.62 o 
   2   8   8      721.36      663.73     86.06 o 
   4   8   8       46.70       40.36     35.05 o 
   6   8   8      170.64      131.02     43.08 o 
   8   8   8     1885.64     1708.37     60.81 o 
  10   8   8        0.82       33.57     16.52 o 
  12   8   8      104.13      159.74     36.04 o 
  14   8   8        0.83       52.49     18.77 o 
 -21   9   8      156.13      128.08     32.91 o 
 -19   9   8      180.51      165.72     39.55 o 
 -17   9   8     1265.31     1214.05    101.27 o 
 -15   9   8      538.26      439.11     71.06 o 
 -13   9   8     1574.54     1613.93    122.03 o 
 -11   9   8      531.35      564.01     73.96 o 
  -9   9   8      307.12      386.64     48.90 o 
  -7   9   8        9.55       18.08     18.56 o 
  -5   9   8       16.07       21.34      6.52 o 
  -3   9   8     1570.15     1537.16     42.11 o 
  -1   9   8      973.88      979.44     45.13 o 
   1   9   8       23.62       42.46     22.86 o 
   3   9   8     1003.04     1089.95     69.37 o 
   5   9   8      124.33      197.20     42.29 o 
   7   9   8       72.21      116.26     29.60 o 
   9   9   8      354.39      375.78     57.01 o 
  11   9   8       35.27       65.60     29.42 o 
  13   9   8       71.82      102.16     32.49 o 
 -20  10   8       48.74       56.93     25.19 o 
 -18  10   8      304.55      360.68     56.23 o 
 -16  10   8       32.99       67.95     25.28 o 
 -14  10   8      389.81      350.55     63.60 o 
 -12  10   8      155.13      157.28     27.53 o 
 -10  10   8       59.46       73.19     29.52 o 
  -8  10   8     2439.55     2421.95     99.76 o 
  -6  10   8      348.65      315.43     34.05 o 
  -4  10   8       23.43       50.10     15.84 o 
  -2  10   8       56.37       75.55     16.31 o 
   0  10   8     3234.47     2965.38     68.58 o 
   2  10   8      228.06      240.62     44.42 o 
   4  10   8       77.49      103.49     31.21 o 
   6  10   8      515.64      496.14     69.41 o 
   8  10   8        2.92       35.31     24.19 o 
  10  10   8      306.33      349.54     52.76 o 
  12  10   8      457.97      464.78     60.31 o 
 -19  11   8      125.43      174.40     38.44 o 
 -17  11   8      190.91      106.09     29.10 o 
 -15  11   8       50.24       97.58     31.56 o 
 -13  11   8        0.82       38.54     22.73 o 
 -11  11   8      747.11      822.89    112.08 o 
  -9  11   8     5118.55     5045.73    130.26 o 
  -7  11   8      977.00     1193.44     93.65 o 
  -5  11   8        2.10       22.86     10.59 o 
  -3  11   8     1290.35     1289.92     47.04 o 
  -1  11   8      337.31      256.33     31.07 o 
   1  11   8      346.98      233.83     27.44 o 
   3  11   8       57.36      104.24     31.00 o 
   5  11   8      184.05      242.89     32.47 o 
   7  11   8       33.32       36.71     24.87 o 
   9  11   8      331.35      312.21     54.95 o 
  11  11   8      701.57      679.95     87.00 o 
 -16  12   8       22.17       43.59     20.09 o 
 -14  12   8       30.82       66.46     22.67 o 
 -12  12   8     1489.93     1254.14    108.14 o 
 -10  12   8     1397.64     1367.71    150.74 o 
  -8  12   8     1566.68     1486.90    117.16 o 
  -6  12   8       48.71       75.58     16.84 o 
  -4  12   8      939.77      869.11     72.22 o 
  -2  12   8      379.96      370.24     45.85 o 
   0  12   8     3527.97     3385.44     97.75 o 
   2  12   8        1.88       41.86     20.32 o 
   4  12   8     1112.19     1063.57     90.94 o 
   6  12   8      554.21      530.17    116.68 o 
   8  12   8      390.69      293.64     65.10 o 
  10  12   8      385.24      421.17     68.84 o 
 -15  13   8      132.62      189.45     57.29 o 
 -13  13   8      143.44      168.19     51.77 o 
 -11  13   8      757.06      852.83    115.03 o 
  -9  13   8      284.75      315.67     63.01 o 
  -7  13   8      886.65      981.04     75.87 o 
  -5  13   8      399.57      485.30     71.76 o 
  -3  13   8       69.14       70.54     22.49 o 
  -1  13   8     1758.22     1849.19     88.32 o 
   1  13   8     1108.72     1174.52     71.57 o 
   3  13   8     2137.73     1980.70    114.43 o 
   5  13   8      515.11      421.23     75.30 o 
   7  13   8      977.62      766.99    112.18 o 
   9  13   8       57.38       76.44     27.05 o 
 -14  14   8       39.21       87.91     34.70 o 
 -12  14   8      501.76      443.81     77.98 o 
 -10  14   8      420.17      310.37     69.27 o 
  -8  14   8      396.94      342.94     55.26 o 
  -6  14   8      947.14     1094.35     98.53 o 
  -4  14   8        5.23       67.70     28.66 o 
  -2  14   8     2065.81     1760.01     77.48 o 
   0  14   8       69.75       37.68     25.26 o 
   2  14   8     4206.98     3953.53    175.17 o 
   4  14   8      234.00      251.08     39.09 o 
   6  14   8      149.26      129.92     43.14 o 
 -11  15   8      248.74      338.94     56.85 o 
  -9  15   8      558.42      548.88     68.64 o 
  -7  15   8      595.76      632.97    124.85 o 
  -5  15   8      115.39       78.33     42.44 o 
  -3  15   8      140.33       72.69     28.16 o 
  -1  15   8      735.17      675.37     82.19 o 
   1  15   8       12.43       39.33     13.86 o 
   3  15   8     1370.38     1486.34     75.01 o 
  -6  16   8      279.98      377.95     62.15 o 
  -4  16   8      433.87      531.22     97.22 o 
  -2  16   8      129.48      101.65     54.34 o 
   0  16   8      174.66      195.47     43.07 o 
 -23   1   9      218.20      191.97     33.96 o 
 -21   1   9      675.35      560.82     62.63 o 
 -19   1   9     1801.06     1750.95     58.09 o 
 -17   1   9      553.25      610.33     67.45 o 
 -15   1   9      165.96      208.15     33.39 o 
 -13   1   9      387.23      479.06     53.93 o 
 -11   1   9       12.49       35.79      9.90 o 
  -9   1   9     5227.94     5899.42     89.93 o 
  -7   1   9      294.51      302.09     35.47 o 
  -5   1   9      730.29      616.13     43.94 o 
  -3   1   9      741.77      623.59     23.65 o 
  -1   1   9     6097.90     7241.75     70.29 o 
   1   1   9     3424.86     3239.78     50.02 o 
   3   1   9      629.92      530.14     34.62 o 
   5   1   9       49.64       96.13     20.63 o 
   7   1   9      300.14      194.50     24.91 o 
   9   1   9      145.55      242.99     31.68 o 
  11   1   9      345.05      362.39     38.88 o 
  13   1   9       13.14       48.67     17.23 o 
  15   1   9      249.78      242.90     56.04 o 
 -24   2   9      128.80       79.46     29.45 o 
 -22   2   9       17.71       91.55     49.01 o 
 -20   2   9       27.52       16.60     11.49 o 
 -18   2   9     7341.79     7231.75    175.13 o 
 -16   2   9      190.83      288.44     41.24 o 
 -14   2   9      558.14      740.96     81.06 o 
 -12   2   9       71.12      137.67     31.25 o 
 -10   2   9     1895.02     1894.00    126.95 o 
  -8   2   9     1064.74     1299.80     49.43 o 
  -6   2   9      247.14      274.16     24.57 o 
  -4   2   9       55.64      153.39     18.84 o 
  -2   2   9     1513.74     1326.09     43.03 o 
   0   2   9      901.24      776.98     55.87 o 
   2   2   9      302.74      438.11     22.15 o 
   4   2   9      111.87      141.69     15.47 o 
   6   2   9      216.39      293.56     23.68 o 
   8   2   9       17.64       22.30      9.63 o 
  10   2   9       96.79      144.89     21.42 o 
  12   2   9       89.80       62.88     15.64 o 
  14   2   9      280.72      260.74     49.21 o 
  16   2   9      128.12       99.68     45.96 o 
 -23   3   9       53.98       49.85     19.39 o 
 -21   3   9       45.36       60.85     23.01 o 
 -19   3   9       23.09       37.48     16.95 o 
 -17   3   9     2228.61     2262.75     82.32 o 
 -15   3   9     1649.21     1531.90     77.95 o 
 -13   3   9      284.98      207.21     24.60 o 
 -11   3   9      769.60     1060.20     32.86 o 
  -9   3   9     2398.60     2185.28     52.65 o 
  -7   3   9      206.50      188.81     17.47 o 
  -5   3   9      100.94      177.70     17.97 o 
  -3   3   9      666.47      487.65     31.06 o 
  -1   3   9      520.93      626.77     34.62 o 
   1   3   9      576.87      661.23     88.07 o 
   3   3   9      414.81      385.53     43.03 o 
   5   3   9      152.76       69.37     16.08 o 
   7   3   9      928.63      650.18     48.69 o 
   9   3   9       13.49        8.35     15.02 o 
  11   3   9      553.93      531.57     52.80 o 
  13   3   9       42.89      124.78     30.18 o 
  15   3   9      602.15      487.29     67.62 o 
 -24   4   9       93.88       75.94     31.88 o 
 -22   4   9      363.91      441.97     69.12 o 
 -20   4   9      350.28      333.84     46.28 o 
 -18   4   9      200.18      226.29     37.14 o 
 -16   4   9      820.26      774.06     34.17 o 
 -14   4   9     4665.61     4710.87     66.48 o 
 -12   4   9       59.46      110.25     14.68 o 
 -10   4   9      113.42      156.31     19.90 o 
  -8   4   9     2872.52     2654.18     55.89 o 
  -6   4   9     1110.59      794.10     41.47 o 
  -4   4   9     4606.51     4615.69     77.63 o 
  -2   4   9     3877.63     4130.91     57.61 o 
   0   4   9       38.15       65.92     30.00 o 
   2   4   9      868.00      908.81     48.83 o 
   4   4   9      651.97      599.86     73.79 o 
   6   4   9     2665.40     2898.56    104.16 o 
   8   4   9      758.60      777.60     29.86 o 
  10   4   9      375.34      351.18     48.94 o 
  12   4   9      148.44      179.02     40.08 o 
  14   4   9       14.32       55.60     23.26 o 
 -23   5   9      339.05      337.95     65.06 o 
 -21   5   9      271.55      262.88     36.11 o 
 -19   5   9     1080.59     1113.92    137.85 o 
 -17   5   9        9.64       46.21     20.36 o 
 -15   5   9     2579.46     2687.37     93.85 o 
 -13   5   9     1133.40     1045.41     32.29 o 
 -11   5   9     2741.45     2837.13     62.04 o 
  -9   5   9       70.43       63.27     11.05 o 
  -7   5   9     2276.82     2435.58     46.38 o 
  -5   5   9     4346.30     4689.94     91.70 o 
  -3   5   9     1444.65     1305.25     25.34 o 
  -1   5   9     2079.93     2211.48     77.05 o 
   1   5   9     1716.50     1989.50    126.14 o 
   3   5   9      548.70      635.14     78.49 o 
   5   5   9     1000.47     1256.68     79.82 o 
   7   5   9     1014.22      988.99     80.63 o 
   9   5   9      856.86      896.58     94.47 o 
  11   5   9      207.12      306.70     43.47 o 
  13   5   9      689.32      673.41     77.21 o 
  15   5   9        5.21       37.53     19.78 o 
 -22   6   9      872.86      789.38    107.19 o 
 -20   6   9      666.68      721.21     73.37 o 
 -18   6   9      519.62      512.89     63.19 o 
 -16   6   9      647.71      661.64    100.31 o 
 -14   6   9      110.20      155.67     90.85 o 
 -12   6   9      152.55      175.82     21.71 o 
 -10   6   9     2555.74     2554.33    117.71 o 
  -8   6   9      432.62      612.56     44.47 o 
  -6   6   9     4915.92     4462.83     62.46 o 
  -4   6   9     5122.95     5163.41     69.48 o 
  -2   6   9     1698.83     1612.79     53.76 o 
   0   6   9    10710.95    10189.54    194.66 o 
   2   6   9       88.79      140.64     23.54 o 
   4   6   9     2104.01     1911.09     99.70 o 
   6   6   9      224.27      157.18     26.94 o 
   8   6   9     2076.29     2398.62    138.31 o 
  10   6   9      180.24      158.12     24.58 o 
  12   6   9      720.29      701.91     78.40 o 
  14   6   9       38.39       46.35     27.28 o 
 -21   7   9      761.40      822.39    128.96 o 
 -19   7   9     1229.65     1496.62     94.70 o 
 -17   7   9       81.96       99.92     20.59 o 
 -15   7   9       41.52       80.64     38.88 o 
 -13   7   9      106.71      164.84     34.16 o 
 -11   7   9      272.13      264.63     35.19 o 
  -9   7   9     1494.66     1748.19     45.95 o 
  -7   7   9      132.36      246.82     26.28 o 
  -5   7   9     2749.07     2951.05     60.46 o 
  -3   7   9     7335.99     7598.97     92.50 o 
  -1   7   9     4280.20     4490.44    104.85 o 
   1   7   9     4516.34     5209.89    112.21 o 
   3   7   9     2377.15     2641.33     74.66 o 
   5   7   9       64.16       55.53     29.53 o 
   7   7   9       11.54       37.92     19.33 o 
   9   7   9       78.90       99.22     25.30 o 
  11   7   9     1275.31     1280.96    130.37 o 
  13   7   9      236.82      211.66     77.02 o 
 -20   8   9      283.58      292.66     47.32 o 
 -18   8   9     1322.10     1409.42     82.66 o 
 -16   8   9       49.50       38.01     20.33 o 
 -14   8   9       25.43       75.99     22.98 o 
 -12   8   9     1551.81     1604.09     74.15 o 
 -10   8   9      353.37      333.37     51.94 o 
  -8   8   9     6674.05     6633.69     87.52 o 
  -6   8   9      474.47      442.03     37.85 o 
  -4   8   9     5297.65     5619.71    103.05 o 
  -2   8   9       16.05       22.86     15.87 o 
   0   8   9     4051.71     3635.01    150.53 o 
   2   8   9     1953.68     1994.92     66.27 o 
   4   8   9      157.94      167.62     29.14 o 
   6   8   9     1575.91     2096.80     95.43 o 
   8   8   9     1001.36      867.26    120.12 o 
  10   8   9     2999.41     2931.45     93.51 o 
  12   8   9      425.99      537.19     74.99 o 
 -21   9   9      728.96      690.47     87.79 o 
 -19   9   9      800.36      779.94     93.01 o 
 -17   9   9      549.52      538.02     77.11 o 
 -15   9   9       67.66      101.08     30.10 o 
 -13   9   9     3107.90     3150.24    125.68 o 
 -11   9   9       17.67       15.29     13.26 o 
  -9   9   9    12981.27    12796.69    338.36 o 
  -7   9   9     1483.76     1333.95     48.32 o 
  -5   9   9      210.90      216.43     26.35 o 
  -3   9   9     1752.20     1764.02     58.29 o 
  -1   9   9      117.61      165.85     34.49 o 
   1   9   9     2662.97     2962.89    120.06 o 
   3   9   9     1735.36     1523.38     76.44 o 
   5   9   9       50.66       46.21     18.04 o 
   7   9   9      104.41       80.91     26.06 o 
   9   9   9     1027.34     1075.63    134.69 o 
  11   9   9     1079.11      998.08    113.60 o 
 -20  10   9      545.88      345.29     74.91 o 
 -18  10   9      852.83     1083.79    116.05 o 
 -16  10   9      749.47      793.70    101.97 o 
 -14  10   9     1059.05     1029.43    125.02 o 
 -12  10   9      836.63      676.75    107.70 o 
 -10  10   9     3932.87     4029.29    127.65 o 
  -8  10   9     1090.17     1220.29     31.34 o 
  -6  10   9     5751.02     6137.89    125.96 o 
  -4  10   9      123.93      142.33     20.32 o 
  -2  10   9     3426.20     3291.46    178.01 o 
   0  10   9      281.64      292.46     39.77 o 
   2  10   9     1598.38     1749.63     66.10 o 
   4  10   9      406.30      439.12     55.20 o 
   6  10   9     1865.24     2297.46    249.80 o 
   8  10   9      448.84      506.84     79.54 o 
  10  10   9      408.31      543.99     78.81 o 
 -17  11   9      472.98      386.15     55.67 o 
 -15  11   9     2422.24     2418.70     95.36 o 
 -13  11   9     3888.27     3959.45    231.96 o 
 -11  11   9      697.86      818.17    101.14 o 
  -9  11   9     1553.20     1455.38    122.59 o 
  -7  11   9     4067.57     4043.83    140.26 o 
  -5  11   9       87.06      103.15     16.15 o 
  -3  11   9     2578.60     2749.69    210.92 o 
  -1  11   9     1507.42     1539.34    103.55 o 
   1  11   9      687.15      674.72     77.63 o 
   3  11   9      760.60      834.68     97.12 o 
   5  11   9     3184.16     3422.10     91.80 o 
   7  11   9      374.00      451.02     63.15 o 
   9  11   9      639.47      595.39     81.98 o 
 -16  12   9     2524.63     2588.01    113.02 o 
 -14  12   9      724.33      768.97     89.56 o 
 -12  12   9      751.16      756.41    103.44 o 
 -10  12   9     2550.37     2687.11    174.70 o 
  -8  12   9       41.88       86.97     33.00 o 
  -6  12   9     2136.42     2162.34    223.90 o 
  -4  12   9     2396.05     2453.48    107.83 o 
  -2  12   9      299.04      323.70     49.99 o 
   0  12   9     2155.24     2285.80    202.33 o 
   2  12   9     1843.30     1853.10     84.17 o 
   4  12   9     1285.30     1399.69    151.12 o 
   6  12   9     1301.20     1298.09    159.14 o 
   8  12   9     1425.15     1434.05    109.12 o 
 -15  13   9      274.05      156.47     37.85 o 
 -13  13   9      999.54      876.43    120.77 o 
 -11  13   9      279.91      282.97     48.23 o 
  -9  13   9     1175.62     1023.53     77.81 o 
  -7  13   9       12.63       53.21     19.25 o 
  -5  13   9     2863.46     2863.61    224.99 o 
  -3  13   9      391.93      425.38     48.18 o 
  -1  13   9     1730.24     1769.04    158.42 o 
   1  13   9     1336.73     1353.64     68.01 o 
   3  13   9     2223.50     2066.58    116.08 o 
   5  13   9      634.71      578.83     93.20 o 
   7  13   9     1118.79     1142.30    104.32 o 
 -12  14   9      812.75      601.00     88.73 o 
 -10  14   9       46.96       56.93     24.52 o 
  -8  14   9     1173.43     1221.10    162.93 o 
  -6  14   9      184.11      238.74     40.91 o 
  -4  14   9     1296.51     1466.23    235.44 o 
  -2  14   9      137.51      179.52     81.25 o 
   0  14   9      937.50      743.06     86.63 o 
   2  14   9      226.45      225.43     56.24 o 
   4  14   9      879.87      671.47     87.93 o 
  -9  15   9      619.19      661.96    106.00 o 
  -7  15   9      172.81      154.24     46.94 o 
  -5  15   9       99.06      117.11     32.91 o 
  -3  15   9      643.00      489.85     95.21 o 
  -1  15   9       65.96      113.31     81.08 o 
   1  15   9      783.29      651.77     90.25 o 
 -24   0  10     1409.91     1592.99    131.99 o 
 -22   0  10      461.24      427.76     72.90 o 
 -20   0  10     2087.14     1873.46     81.34 o 
 -18   0  10     7291.97     7379.43    201.07 o 
 -16   0  10     4736.35     5027.31    132.72 o 
 -14   0  10     2321.57     2461.23    102.51 o 
 -12   0  10     3354.82     3853.35     95.58 o 
 -10   0  10      345.06      308.66     42.43 o 
  -8   0  10    11297.44    12439.94    799.15 o 
  -6   0  10     6152.46     6294.80    124.54 o 
  -4   0  10     7709.16     8223.73    120.10 o 
  -2   0  10    12449.03    13089.86    235.03 o 
   0   0  10     6421.44     5981.83    123.84 o 
   2   0  10    10643.15    10892.17    349.32 o 
   4   0  10     7092.50     7570.13    210.20 o 
   6   0  10     9216.81     9211.15    209.15 o 
   8   0  10      566.76      667.39     98.82 o 
  10   0  10     6061.02     6386.06    135.44 o 
  12   0  10      492.53      467.51     78.33 o 
  14   0  10     1193.85     1539.17    328.61 o 
 -23   1  10      976.38      806.51     96.34 o 
 -21   1  10     1165.37     1338.14    151.09 o 
 -19   1  10      794.03      885.56     63.93 o 
 -17   1  10     8101.90     8171.04    121.56 o 
 -15   1  10     4543.40     4573.80     99.69 o 
 -13   1  10     2902.72     3019.75     80.51 o 
 -11   1  10     5430.40     5203.17    214.49 o 
  -9   1  10     3061.35     3114.54     99.99 o 
  -7   1  10     4416.75     4130.63     93.88 o 
  -5   1  10    16834.07    16945.93    175.92 o 
  -3   1  10     2789.15     2490.97     48.85 o 
  -1   1  10     7293.08     7244.10     74.81 o 
   1   1  10     1079.74     1225.83     21.75 o 
   3   1  10     5022.38     5018.11     90.68 o 
   5   1  10     6689.90     7043.03     76.38 o 
   7   1  10     5220.17     5149.90    100.23 o 
   9   1  10     2634.25     2490.27     65.80 o 
  11   1  10     1003.72     1297.34    139.26 o 
  13   1  10      796.68      725.20     85.31 o 
  15   1  10      573.00      838.68     97.12 o 
 -24   2  10      601.70      500.59     87.09 o 
 -22   2  10       47.27       75.64     29.10 o 
 -20   2  10     3194.97     3094.15     91.37 o 
 -18   2  10       35.62       46.37     11.45 o 
 -16   2  10     7929.51     8148.48    119.52 o 
 -14   2  10     8007.98     8263.16    106.52 o 
 -12   2  10     3323.36     3414.70    115.17 o 
 -10   2  10     8788.75     8988.23    122.28 o 
  -8   2  10      428.45      307.29     41.94 o 
  -6   2  10     4953.11     5018.30    107.96 o 
  -4   2  10     5409.46     5554.88     67.83 o 
  -2   2  10     1977.83     2049.11     26.79 o 
   0   2  10     3621.89     3331.32     62.73 o 
   2   2  10     1053.74      848.05     85.22 o 
   4   2  10     4330.13     4369.18     51.77 o 
   6   2  10     1654.36     1493.78     39.53 o 
   8   2  10     5260.97     5150.89    118.02 o 
  10   2  10       80.81      103.88     31.50 o 
  12   2  10     1034.96     1099.79     56.68 o 
  14   2  10      551.34      533.88     83.79 o 
 -23   3  10      395.88      391.91     63.34 o 
 -21   3  10      142.87      157.64     30.47 o 
 -19   3  10     2757.93     2834.44     70.64 o 
 -17   3  10     1050.34     1161.65     46.70 o 
 -15   3  10     4103.08     4375.54     95.50 o 
 -13   3  10     3734.59     3916.53     85.46 o 
 -11   3  10     1963.96     1935.33     79.77 o 
  -9   3  10     1001.10     1008.34     42.34 o 
  -7   3  10     2653.54     2578.93     55.78 o 
  -5   3  10     2589.18     2646.47     63.29 o 
  -3   3  10      537.81      605.30     23.00 o 
  -1   3  10     3857.80     4458.24     48.25 o 
   1   3  10     1071.92     1333.81    113.27 o 
   3   3  10     2947.43     2909.07     80.76 o 
   5   3  10     2184.98     2327.32     89.44 o 
   7   3  10      926.12     1030.08     36.30 o 
   9   3  10     1482.34     1512.22     67.00 o 
  11   3  10      185.96      221.89     52.27 o 
  13   3  10       42.27       84.08     27.07 o 
  15   3  10      881.31      808.80    132.61 o 
 -22   4  10      898.28      852.78    110.55 o 
 -20   4  10     1139.79     1017.69     67.82 o 
 -18   4  10     1259.48     1168.29    138.53 o 
 -16   4  10      179.28      238.26     47.18 o 
 -14   4  10     4430.51     4243.05     94.61 o 
 -12   4  10      905.01      771.39     45.82 o 
 -10   4  10     4176.66     3788.30     79.51 o 
  -8   4  10     1277.85     1314.69     46.65 o 
  -6   4  10       96.27       60.20     13.25 o 
  -4   4  10     1556.27     1386.16     27.01 o 
  -2   4  10     3524.23     3215.63     97.21 o 
   0   4  10     3317.51     3275.50    157.86 o 
   2   4  10     4701.35     4879.66    107.94 o 
   4   4  10      302.12      234.72     41.63 o 
   6   4  10       48.84       37.99     25.89 o 
   8   4  10       28.37       57.55     24.15 o 
  10   4  10      542.68      546.30     83.08 o 
  12   4  10        8.70       67.22     19.47 o 
  14   4  10      969.67      820.87    124.51 o 
 -23   5  10     1241.43      967.19    141.23 o 
 -21   5  10     1830.49     1566.05    142.96 o 
 -19   5  10     1754.65     1693.52     96.02 o 
 -17   5  10       24.81       73.63     19.13 o 
 -15   5  10      535.38      691.47     52.63 o 
 -13   5  10      119.53      113.22     15.37 o 
 -11   5  10     4116.58     3867.90     71.91 o 
  -9   5  10      365.75      306.09     33.14 o 
  -7   5  10     1919.79     1975.42     59.50 o 
  -5   5  10      451.97      422.48     32.34 o 
  -3   5  10     1992.14     1944.34     61.48 o 
  -1   5  10     6497.59     5964.14    119.47 o 
   1   5  10     5194.48     5269.40    162.26 o 
   3   5  10      352.55      348.27     50.41 o 
   5   5  10      613.41      810.27    103.32 o 
   7   5  10       12.89       61.51     22.86 o 
   9   5  10       22.73       40.18     15.55 o 
  11   5  10      107.91       74.60     38.60 o 
  13   5  10     1506.91     1461.80    132.52 o 
 -22   6  10     1244.98     1511.65     76.97 o 
 -20   6  10     1458.42     1736.50    200.97 o 
 -18   6  10      597.62      618.66     95.52 o 
 -16   6  10        5.38       12.46     18.60 o 
 -14   6  10       18.82       57.87     17.40 o 
 -12   6  10       22.29       46.72     14.05 o 
 -10   6  10     2402.24     2798.13     73.18 o 
  -8   6  10      346.38      435.24     30.64 o 
  -6   6  10       97.82       86.24     12.62 o 
  -4   6  10       74.65       64.61      9.94 o 
  -2   6  10     2103.47     1867.40    147.04 o 
   0   6  10     7121.76     7849.24    331.95 o 
   2   6  10     4576.22     4771.93    110.15 o 
   4   6  10      864.91      993.84    113.22 o 
   6   6  10        4.20       16.49     22.73 o 
   8   6  10       55.79       83.07     17.67 o 
  10   6  10      183.42      151.56     43.59 o 
  12   6  10     1750.61     1742.51     72.80 o 
 -21   7  10      180.75      122.75     47.32 o 
 -19   7  10       56.74       86.18     35.19 o 
 -17   7  10      767.50      988.12    124.16 o 
 -15   7  10      545.90      575.84     91.31 o 
 -13   7  10      716.73      751.02     94.60 o 
 -11   7  10        2.38       37.97      9.23 o 
  -9   7  10     3333.92     3022.61     92.90 o 
  -7   7  10      255.47      235.76     21.97 o 
  -5   7  10       32.99       24.34     16.10 o 
  -3   7  10      468.00      513.24     67.16 o 
  -1   7  10      252.81      193.77     36.61 o 
   1   7  10      370.46      320.84     37.27 o 
   3   7  10     2566.88     2067.20     58.03 o 
   5   7  10      326.13      284.35     39.41 o 
   7   7  10      876.77      964.30    129.84 o 
   9   7  10     2391.79     2546.66    148.50 o 
  11   7  10      504.50      312.06     45.21 o 
  13   7  10       12.44       18.00     18.85 o 
 -20   8  10      130.93      111.96     32.68 o 
 -18   8  10       91.52       76.50     27.84 o 
 -16   8  10      266.84      231.55     43.95 o 
 -14   8  10      315.43      340.36     49.74 o 
 -12   8  10      923.36     1077.12     99.51 o 
 -10   8  10      998.31     1534.17    137.28 o 
  -8   8  10      384.81      334.13     30.49 o 
  -6   8  10       23.23       32.13     15.03 o 
  -4   8  10      123.51      166.87     24.52 o 
  -2   8  10      876.36      893.53    111.70 o 
   0   8  10       10.85       50.58     16.34 o 
   2   8  10        8.75       67.48     21.36 o 
   4   8  10       77.05       73.79     21.65 o 
   6   8  10       64.84       55.76     18.18 o 
   8   8  10     2384.89     2289.50    182.18 o 
  10   8  10       45.24       62.68     27.83 o 
  12   8  10      379.14      392.75     52.35 o 
 -19   9  10      227.32      157.19     36.77 o 
 -17   9  10      346.45      257.38     49.15 o 
 -15   9  10      103.79       49.47     62.23 o 
 -13   9  10      524.95      546.27     79.67 o 
 -11   9  10       70.63       33.08     20.40 o 
  -9   9  10     4145.55     4704.73    120.05 o 
  -7   9  10      688.44      626.50     60.20 o 
  -5   9  10      191.76      166.24     32.62 o 
  -3   9  10      706.68      666.72     69.92 o 
  -1   9  10      166.77      193.34     26.58 o 
   1   9  10      653.19      747.65    117.24 o 
   3   9  10     1152.23     1258.54     94.49 o 
   5   9  10       43.38       34.54     17.76 o 
   7   9  10     2109.88     1895.82     81.04 o 
   9   9  10      506.36      542.64     70.57 o 
  11   9  10       97.97       69.95     24.09 o 
 -18  10  10      233.40      231.70     51.04 o 
 -16  10  10      661.01      603.83     85.91 o 
 -14  10  10      495.49      442.10     76.73 o 
 -12  10  10      910.28      856.79    118.11 o 
 -10  10  10     1890.16     1901.78     92.07 o 
  -8  10  10      489.50      503.57     51.59 o 
  -6  10  10      170.48      215.38     62.75 o 
  -4  10  10      350.11      457.53     60.10 o 
  -2  10  10        0.41       37.40     19.97 o 
   0  10  10     1246.81     1129.43    105.83 o 
   2  10  10     2464.55     2209.51    142.04 o 
   4  10  10      345.04      294.23     67.54 o 
   6  10  10      139.80       81.06     24.26 o 
   8  10  10      337.60      297.70     44.99 o 
  10  10  10       46.54       30.90     24.91 o 
 -17  11  10      282.66      177.15     36.60 o 
 -15  11  10      219.60      242.56     46.53 o 
 -13  11  10       34.50       96.27     27.94 o 
 -11  11  10      229.14      202.38     34.82 o 
  -9  11  10       33.53       83.32     25.25 o 
  -7  11  10      242.01      200.15     36.83 o 
  -5  11  10       50.91       56.65     20.80 o 
  -3  11  10        0.89       49.21     17.89 o 
  -1  11  10     1298.52     1343.07    115.60 o 
   1  11  10     1224.73     1121.79    131.03 o 
   3  11  10     1450.15     1201.85    152.24 o 
   5  11  10      161.24      157.87     34.17 o 
   7  11  10      249.05      251.26     46.80 o 
   9  11  10       16.16       56.93     24.62 o 
 -16  12  10      233.83      276.15     56.17 o 
 -14  12  10      423.72      398.85     53.87 o 
 -12  12  10      475.77      417.15     53.58 o 
 -10  12  10      490.37      385.09     64.60 o 
  -8  12  10     1159.77     1365.64    116.24 o 
  -6  12  10       28.13       66.97     22.03 o 
  -4  12  10       76.47       46.61     33.42 o 
  -2  12  10      757.85      604.20     83.19 o 
   0  12  10     1331.68     1234.53     85.04 o 
   2  12  10       80.06       82.38     23.34 o 
   4  12  10      377.47      364.56     55.98 o 
   6  12  10      995.95      962.29    107.38 o 
 -13  13  10      173.79      287.21     41.68 o 
 -11  13  10      446.48      480.11     73.43 o 
  -9  13  10      762.09      873.33    103.00 o 
  -7  13  10      663.30      585.25    159.17 o 
  -5  13  10       40.25       59.83     37.85 o 
  -3  13  10      109.26       76.91     20.99 o 
  -1  13  10     1244.00     1184.89    110.07 o 
   1  13  10       51.89       60.78     21.80 o 
   3  13  10      216.75      280.60     37.43 o 
   5  13  10      414.36      383.72     69.49 o 
 -12  14  10       15.12       42.45     30.17 o 
 -10  14  10     2829.63     3221.82    130.22 o 
  -8  14  10      676.81      666.77    104.13 o 
  -6  14  10      573.82      575.95    124.78 o 
  -4  14  10     1412.42     1201.00    167.27 o 
  -2  14  10        5.74       13.60     25.80 o 
   0  14  10      333.66      301.65     50.62 o 
   2  14  10      344.00      313.62     51.89 o 
  -7  15  10       85.32       85.10     34.84 o 
  -5  15  10      427.82      338.94     48.86 o 
  -3  15  10      416.06      327.74     66.68 o 
 -23   1  11       33.94       73.91     38.09 o 
 -21   1  11      519.17      497.07     66.17 o 
 -19   1  11       31.17       36.73     19.55 o 
 -17   1  11      266.52      341.20     35.93 o 
 -15   1  11      141.94      202.62     36.10 o 
 -13   1  11      998.65     1074.17     37.72 o 
 -11   1  11      355.94      416.35     43.62 o 
  -9   1  11      384.87      437.62     46.36 o 
  -7   1  11       24.64       42.75     14.94 o 
  -5   1  11      441.29      369.53     37.08 o 
  -3   1  11     3955.99     3786.77     74.60 o 
  -1   1  11       68.40       93.08     16.99 o 
   1   1  11       25.76       39.17     11.19 o 
   3   1  11        8.09       26.34      9.18 o 
   5   1  11        0.45       17.47     11.45 o 
   7   1  11      544.45      502.17     48.14 o 
   9   1  11      235.76      271.61     59.13 o 
  11   1  11        4.74       27.08     21.48 o 
  13   1  11       59.32       81.74     52.77 o 
 -22   2  11        9.45       46.98     24.73 o 
 -20   2  11      403.84      364.63     47.62 o 
 -18   2  11      258.68      348.78     41.30 o 
 -16   2  11      720.83      677.76     81.58 o 
 -14   2  11      913.42      996.81     51.08 o 
 -12   2  11      117.30      136.52     21.08 o 
 -10   2  11     1336.85     1456.24     57.33 o 
  -8   2  11     1091.49     1162.40     53.58 o 
  -6   2  11     7724.04     7607.43    131.45 o 
  -4   2  11     1973.95     1925.61     46.41 o 
  -2   2  11     1641.39     1645.01     44.68 o 
   0   2  11      107.30       89.41     13.25 o 
   2   2  11      303.20      298.26     29.81 o 
   4   2  11        3.59       23.19      7.65 o 
   6   2  11      111.23      104.95     26.86 o 
   8   2  11      137.93      119.80     24.87 o 
  10   2  11       20.81       68.05     17.67 o 
  12   2  11       26.73       32.07     17.72 o 
 -23   3  11       24.74       49.53     21.51 o 
 -21   3  11        2.33       47.02     23.95 o 
 -19   3  11      245.12      287.06     37.80 o 
 -17   3  11       96.94       81.45     22.20 o 
 -15   3  11     1173.70     1014.88     64.69 o 
 -13   3  11       96.44       94.38     22.07 o 
 -11   3  11      408.94      562.57     63.53 o 
  -9   3  11      237.26      319.77     33.04 o 
  -7   3  11     2209.95     2345.35     56.93 o 
  -5   3  11     1725.53     1772.28     44.25 o 
  -3   3  11     2646.87     2612.79     57.54 o 
  -1   3  11       14.83        5.95      6.84 o 
   1   3  11       96.79       68.82     20.93 o 
   3   3  11       46.60       51.60     18.00 o 
   5   3  11      248.31      299.47     36.63 o 
   7   3  11      874.12     1060.51    115.35 o 
   9   3  11      308.57      332.03     44.72 o 
  11   3  11       45.54       59.81     30.06 o 
  13   3  11      495.33      414.28     55.01 o 
 -22   4  11       43.91       75.05     36.02 o 
 -20   4  11      137.15      133.88     26.88 o 
 -18   4  11       12.76       27.93     22.54 o 
 -16   4  11     2394.26     2388.59     72.48 o 
 -14   4  11      326.27      281.67     32.92 o 
 -12   4  11     1400.30     1358.54     54.64 o 
 -10   4  11      126.58      169.97     17.61 o 
  -8   4  11      455.43      404.51     50.72 o 
  -6   4  11      585.89      549.07     54.63 o 
  -4   4  11      269.42      268.85     23.83 o 
  -2   4  11     2450.43     2495.34     88.26 o 
   0   4  11     1628.29     1672.77    101.18 o 
   2   4  11      669.00      649.79     76.75 o 
   4   4  11      787.04      907.19     99.33 o 
   6   4  11     2354.53     2221.84     70.69 o 
   8   4  11     2340.71     2275.82    154.14 o 
  10   4  11      157.37      134.74     25.02 o 
  12   4  11      214.44       92.14     28.23 o 
 -21   5  11        9.94       66.43     25.57 o 
 -19   5  11      245.88      156.94     39.22 o 
 -17   5  11     2216.42     2013.92    121.05 o 
 -15   5  11       89.99       94.62     23.85 o 
 -13   5  11     1466.57     1621.03     79.60 o 
 -11   5  11      562.41      757.28     50.39 o 
  -9   5  11      470.35      494.17     34.90 o 
  -7   5  11      146.13      207.51     24.99 o 
  -5   5  11     3523.05     3782.21     77.41 o 
  -3   5  11      296.75      370.02     44.18 o 
  -1   5  11       62.38       66.24     35.09 o 
   1   5  11     1224.30     1078.72    165.68 o 
   3   5  11      714.76      687.14     71.33 o 
   5   5  11     1881.03     2037.59     80.49 o 
   7   5  11     2987.84     3052.35    106.70 o 
   9   5  11      657.69      728.27    101.11 o 
  11   5  11      495.22      423.50     69.60 o 
 -22   6  11       56.27      103.70     30.11 o 
 -20   6  11       32.78       50.96     19.65 o 
 -18   6  11     2460.46     2335.11    119.14 o 
 -16   6  11      182.41      176.27     24.98 o 
 -14   6  11     1860.52     1977.33     71.62 o 
 -12   6  11      606.33      516.96     48.65 o 
 -10   6  11       11.13       33.93      9.85 o 
  -8   6  11     1681.78     1682.51     64.75 o 
  -6   6  11     2187.75     2171.29     71.75 o 
  -4   6  11       15.02       50.07     10.56 o 
  -2   6  11      128.10       67.83     25.67 o 
   0   6  11      940.15     1005.04    103.46 o 
   2   6  11      889.89      844.34    106.83 o 
   4   6  11     1957.74     2058.05     69.92 o 
   6   6  11     3038.83     3275.98    133.66 o 
   8   6  11      332.78      326.68     55.42 o 
  10   6  11     2048.55     2106.81    105.80 o 
  12   6  11      244.31      201.01     37.54 o 
 -21   7  11     1768.79     1672.98    115.34 o 
 -19   7  11      960.69     1111.19    187.08 o 
 -17   7  11      247.50      286.14     49.94 o 
 -15   7  11      399.72      452.96     60.08 o 
 -13   7  11      991.41     1044.64    106.44 o 
 -11   7  11     1780.64     1610.25     67.10 o 
  -9   7  11     2008.99     1833.72     58.59 o 
  -7   7  11      719.29      771.63     57.79 o 
  -5   7  11       61.21       44.47     12.37 o 
  -3   7  11       12.35       49.05     18.99 o 
  -1   7  11     2299.59     2257.07     69.28 o 
   1   7  11     1452.94     1302.19     67.71 o 
   3   7  11     2057.93     2354.99    106.33 o 
   5   7  11     2108.97     2254.32     74.76 o 
   7   7  11      528.73      479.93     70.36 o 
   9   7  11      921.08      889.41     87.57 o 
  11   7  11     1797.69     1551.77    104.72 o 
 -20   8  11      451.89      309.64     64.36 o 
 -18   8  11      323.07      404.54     58.45 o 
 -16   8  11     2371.79     2469.97    165.41 o 
 -14   8  11       97.11       92.65     23.57 o 
 -12   8  11     3438.17     3710.88    110.34 o 
 -10   8  11     5607.23     5776.87    156.34 o 
  -8   8  11     2159.17     2324.32     86.19 o 
  -6   8  11      101.48      136.97     24.87 o 
  -4   8  11      180.49      257.66     43.48 o 
  -2   8  11      888.87     1106.89     70.18 o 
   0   8  11      905.98      940.73     59.06 o 
   2   8  11     2111.78     2132.71    125.61 o 
   4   8  11     3085.67     3202.75     96.69 o 
   6   8  11       40.06      102.01     40.89 o 
   8   8  11     1904.65     2091.47     79.40 o 
  10   8  11      458.42      519.96     88.63 o 
 -19   9  11      147.04      146.04     46.18 o 
 -17   9  11     1053.23     1102.03    112.89 o 
 -15   9  11     2539.69     2383.77    121.43 o 
 -13   9  11      587.35      621.30     74.40 o 
 -11   9  11     6349.75     6277.38    181.12 o 
  -9   9  11     2517.76     2432.79     66.63 o 
  -7   9  11     1187.44     1235.05     37.28 o 
  -5   9  11       13.29       29.05     20.26 o 
  -3   9  11     1039.00     1068.81    106.21 o 
  -1   9  11      403.00      343.15     61.69 o 
   1   9  11     1969.52     1821.40     72.50 o 
   3   9  11     3245.57     3527.22    119.82 o 
   5   9  11      246.43      296.06     48.52 o 
   7   9  11      594.25      593.70     72.59 o 
   9   9  11     1087.74     1082.14     81.72 o 
 -18  10  11      365.88      412.72     58.54 o 
 -16  10  11      474.15      428.19     63.34 o 
 -14  10  11     1797.78     1784.64    160.89 o 
 -12  10  11     2592.66     2971.36    163.96 o 
 -10  10  11      939.03      919.76    107.59 o 
  -8  10  11     1134.74     1250.09     66.94 o 
  -6  10  11     1619.38     1686.50     59.46 o 
  -4  10  11      447.07      555.96     75.33 o 
  -2  10  11     1779.36     1954.90     72.21 o 
   0  10  11      939.09     1125.16     89.32 o 
   2  10  11     1970.28     2024.38    187.80 o 
   4  10  11      249.00      281.16     53.03 o 
   6  10  11      930.98     1073.17    118.12 o 
   8  10  11     1447.77     1464.16    142.80 o 
 -17  11  11        9.58       92.21     28.40 o 
 -15  11  11      279.63      270.16     55.88 o 
 -13  11  11     2284.98     2226.07    119.78 o 
 -11  11  11      747.68      810.26    124.21 o 
  -9  11  11      281.07      308.29     42.36 o 
  -7  11  11     2513.24     2549.00    191.91 o 
  -5  11  11     2958.21     2707.48    143.98 o 
  -3  11  11     1010.19      843.36     85.13 o 
  -1  11  11     2915.80     2677.84    112.44 o 
   1  11  11      810.77      871.73    105.96 o 
   3  11  11      119.54      157.76     33.35 o 
   5  11  11      230.58      145.65     26.38 o 
   7  11  11     1636.22     1693.00    162.34 o 
 -14  12  11       84.16       60.77     24.78 o 
 -12  12  11      889.09      811.09    132.46 o 
 -10  12  11        7.34       38.15     22.92 o 
  -8  12  11     2490.90     2575.56    270.83 o 
  -6  12  11      734.33      516.03     78.84 o 
  -4  12  11     3789.95     3835.49    159.42 o 
  -2  12  11     1461.88     1472.73    107.05 o 
   0  12  11      267.81      258.27     48.63 o 
   2  12  11      225.45      291.97     54.13 o 
   4  12  11      150.27       92.89     34.34 o 
 -13  13  11       17.98      133.42     44.74 o 
 -11  13  11      551.55      522.51     82.28 o 
  -9  13  11      764.15     1013.52    305.90 o 
  -7  13  11      131.47      294.04     51.68 o 
  -5  13  11     1056.33     1221.24    171.16 o 
  -3  13  11     1401.71     1315.82    171.08 o 
  -1  13  11      317.47      357.53     74.72 o 
   1  13  11      250.36      287.33     54.10 o 
   3  13  11      376.76      403.75     59.92 o 
  -8  14  11      486.76      611.37     80.11 o 
  -6  14  11      239.80      255.44     82.11 o 
  -4  14  11      365.94      331.45     64.43 o 
  -2  14  11      350.39      442.08     73.10 o 
   0  14  11      425.56      381.70     69.19 o 
 -22   0  12     3134.52     3193.76    110.66 o 
 -20   0  12     2108.41     2254.83     99.25 o 
 -18   0  12       10.80       58.26     41.83 o 
 -16   0  12     3413.62     3251.10    127.08 o 
 -14   0  12      655.78      706.37    112.33 o 
 -12   0  12      271.17      293.72     64.11 o 
 -10   0  12     1836.35     1881.23     99.21 o 
  -8   0  12     1769.03     2120.07     95.11 o 
  -6   0  12      552.41      544.42     55.90 o 
  -4   0  12     1261.80      995.47     82.73 o 
  -2   0  12     7394.90     7596.33    142.00 o 
   0   0  12       19.01       25.54     19.03 o 
   2   0  12       94.85      136.34     40.28 o 
   4   0  12     1192.27      977.57    142.36 o 
   6   0  12       51.47       51.71     13.28 o 
   8   0  12       95.36      105.94     50.40 o 
  10   0  12     1846.21     1912.35    180.33 o 
  12   0  12      390.62      355.35    106.79 o 
 -23   1  12     1454.06     1159.29    127.30 o 
 -21   1  12     1112.35      922.03     76.91 o 
 -19   1  12     2316.30     2157.99     65.44 o 
 -17   1  12      187.74      191.93     32.19 o 
 -15   1  12     2221.04     2406.34     78.38 o 
 -13   1  12      626.61      630.61     41.33 o 
 -11   1  12       19.93       25.29     10.95 o 
  -9   1  12     2315.33     2295.26     87.24 o 
  -7   1  12     1526.95     1359.95     64.53 o 
  -5   1  12     3885.73     4175.43     91.84 o 
  -3   1  12     2609.96     2642.75     60.57 o 
  -1   1  12     5618.50     5273.17     64.45 o 
   1   1  12      152.34      151.94     19.53 o 
   3   1  12      783.79      743.65     27.65 o 
   5   1  12      549.86      604.19     81.37 o 
   7   1  12      449.89      601.26     64.26 o 
   9   1  12      792.94      833.88     79.39 o 
  11   1  12      675.50      655.56     86.32 o 
 -22   2  12      851.80      796.68     80.02 o 
 -20   2  12      286.97      375.39     56.88 o 
 -18   2  12     6820.13     7227.03    216.82 o 
 -16   2  12       28.39       29.81     13.56 o 
 -14   2  12     1290.06     1222.65     57.92 o 
 -12   2  12     4122.43     4471.49     97.42 o 
 -10   2  12      434.44      548.05     48.33 o 
  -8   2  12     1226.17     1192.53     77.95 o 
  -6   2  12     5316.08     5302.16    121.97 o 
  -4   2  12     3667.82     3612.99     48.56 o 
  -2   2  12       29.69       33.18      8.25 o 
   0   2  12     9648.40     9706.78    192.10 o 
   2   2  12      233.58      250.66     32.20 o 
   4   2  12      943.04      933.23     55.06 o 
   6   2  12     1433.59     1516.56     66.64 o 
   8   2  12     1085.19     1089.35    138.11 o 
  10   2  12      127.13      139.87     30.03 o 
  12   2  12      318.55      369.41     67.11 o 
 -21   3  12      692.95      635.08    103.11 o 
 -19   3  12     1058.53     1132.77     90.88 o 
 -17   3  12     4823.81     5047.52    102.72 o 
 -15   3  12     1879.12     1898.70     60.97 o 
 -13   3  12     1745.16     1692.13     50.33 o 
 -11   3  12     1379.82     1341.68     47.81 o 
  -9   3  12      371.55      366.35     48.37 o 
  -7   3  12     4504.12     4962.19     84.33 o 
  -5   3  12     2467.23     2372.27     56.84 o 
  -3   3  12    11176.92    11587.29    121.25 o 
  -1   3  12     3897.23     3850.93    107.27 o 
   1   3  12     9879.82    10275.59    202.97 o 
   3   3  12      660.72      698.06     79.99 o 
   5   3  12      914.36      995.90     54.72 o 
   7   3  12     3100.56     3091.71    117.42 o 
   9   3  12      284.22      270.46     40.00 o 
  11   3  12       58.33       80.37     21.43 o 
 -22   4  12      606.91      579.55    110.58 o 
 -20   4  12      194.25      182.62     25.39 o 
 -18   4  12       32.97       74.64     27.00 o 
 -16   4  12     1776.41     1783.16     89.24 o 
 -14   4  12      489.32      584.74     66.95 o 
 -12   4  12      510.29      572.47     66.90 o 
 -10   4  12     3422.77     3517.64    136.60 o 
  -8   4  12     6160.15     6307.91    121.61 o 
  -6   4  12     1157.10     1144.31     42.14 o 
  -4   4  12     4217.68     4277.76     63.96 o 
  -2   4  12     2039.43     2239.99     87.27 o 
   0   4  12        8.04       67.63     27.45 o 
   2   4  12     4324.98     4545.98    110.56 o 
   4   4  12      484.08      477.03     68.60 o 
   6   4  12     1229.27     1087.15     90.31 o 
   8   4  12       54.24       54.60     18.53 o 
  10   4  12      384.71      307.15     62.13 o 
 -21   5  12        5.53       37.99     19.35 o 
 -19   5  12      405.27      476.52     72.47 o 
 -17   5  12       62.23       55.03     25.66 o 
 -15   5  12        7.54       42.43     19.69 o 
 -13   5  12     1200.74     1070.67     41.25 o 
 -11   5  12      282.45      272.43     31.31 o 
  -9   5  12     5686.34     6021.17    118.79 o 
  -7   5  12     2493.03     2489.95     64.85 o 
  -5   5  12     1795.74     1939.15     57.58 o 
  -3   5  12      126.85      165.10     30.94 o 
  -1   5  12     4675.63     4629.40    153.48 o 
   1   5  12      114.34      135.11     40.74 o 
   3   5  12      194.11      239.06     42.21 o 
   5   5  12      850.25      856.05    113.54 o 
   7   5  12        4.86       33.60     17.08 o 
   9   5  12      136.00      122.95     30.15 o 
  11   5  12     1296.44     1161.76    110.52 o 
 -20   6  12      231.54      224.55     47.31 o 
 -18   6  12      107.31      141.46     44.23 o 
 -16   6  12       15.04       24.40     21.15 o 
 -14   6  12      118.60      131.62     31.85 o 
 -12   6  12      944.11      938.04     60.00 o 
 -10   6  12     1861.76     1747.65     69.77 o 
  -8   6  12      348.43      346.84     32.29 o 
  -6   6  12      209.32      205.28     29.42 o 
  -4   6  12       16.98       41.57     15.79 o 
  -2   6  12        8.98       74.43     30.15 o 
   0   6  12     1190.53     1329.28     81.43 o 
   2   6  12       22.08       44.57     17.39 o 
   4   6  12       11.12       37.86     18.94 o 
   6   6  12       79.79      100.46     33.33 o 
   8   6  12       25.35       45.72     20.75 o 
  10   6  12      699.40      664.19     87.76 o 
 -19   7  12       39.76       78.35     22.06 o 
 -17   7  12       91.60       82.29     37.49 o 
 -15   7  12      220.79      171.00     42.86 o 
 -13   7  12      320.74      285.21     39.55 o 
 -11   7  12      153.73      139.29     25.01 o 
  -9   7  12      333.96      428.01     46.10 o 
  -7   7  12       41.53       27.34     11.73 o 
  -5   7  12      256.99      268.50     44.54 o 
  -3   7  12       22.22       19.83     14.55 o 
  -1   7  12      315.40      327.95     53.63 o 
   1   7  12      119.63       90.07     26.49 o 
   3   7  12      301.79      315.85     49.15 o 
   5   7  12       20.58       47.46     21.72 o 
   7   7  12       29.36       57.42     24.11 o 
   9   7  12      900.01      873.55    128.59 o 
 -20   8  12       32.42       70.54     20.89 o 
 -18   8  12      322.03      204.96     57.47 o 
 -16   8  12       56.26       26.70     19.80 o 
 -14   8  12      128.52      128.36     58.38 o 
 -12   8  12      137.43      143.21     26.36 o 
 -10   8  12      839.14      744.96     72.85 o 
  -8   8  12      995.19     1100.95     49.09 o 
  -6   8  12       30.68       44.41     18.55 o 
  -4   8  12      125.91      110.32     26.98 o 
  -2   8  12       78.66      108.11     28.88 o 
   0   8  12      584.67      602.61     91.82 o 
   2   8  12      331.34      269.24     46.09 o 
   4   8  12       93.26      101.49     41.30 o 
   6   8  12        4.77       47.70     25.64 o 
   8   8  12      495.14      377.83     69.95 o 
 -19   9  12       45.08       41.73     25.27 o 
 -17   9  12     1673.14     1786.67     89.29 o 
 -15   9  12      230.46      226.31     37.93 o 
 -13   9  12     1211.90     1182.56     94.03 o 
 -11   9  12        1.06       39.04     13.58 o 
  -9   9  12      518.54      404.79     63.84 o 
  -7   9  12      126.63       95.85     24.41 o 
  -5   9  12      218.19      104.48     42.20 o 
  -3   9  12      104.57       86.10     28.33 o 
  -1   9  12      390.67      441.27     52.22 o 
   1   9  12      118.77       99.32     22.72 o 
   3   9  12       71.95       95.34     28.45 o 
   5   9  12      282.18      236.40     43.38 o 
   7   9  12      101.56      206.18     44.88 o 
 -16  10  12      215.99      189.27     40.16 o 
 -14  10  12       26.72       67.88     21.49 o 
 -12  10  12       21.90       46.74     20.84 o 
 -10  10  12      402.28      414.35     71.71 o 
  -8  10  12       34.88       59.79     25.65 o 
  -6  10  12       13.27       50.54     18.05 o 
  -4  10  12       27.29       41.77     18.64 o 
  -2  10  12     1033.31      959.08    115.81 o 
   0  10  12      467.67      446.51     94.98 o 
   2  10  12      851.00      813.14    100.34 o 
   4  10  12        3.01       36.10     22.70 o 
   6  10  12      430.49      429.98     81.87 o 
 -15  11  12       30.74       35.80     20.33 o 
 -13  11  12      386.92      360.51     53.25 o 
 -11  11  12      193.89      270.01     49.46 o 
  -9  11  12        1.87      102.47     40.98 o 
  -7  11  12       11.41       57.03     26.87 o 
  -5  11  12       75.33       46.39     21.36 o 
  -3  11  12      572.85      569.52     65.65 o 
  -1  11  12      160.23      122.70     30.84 o 
   1  11  12       21.98       30.57     19.64 o 
   3  11  12        6.07       34.84     22.26 o 
   5  11  12       45.68       45.42     28.45 o 
 -14  12  12      103.34       77.14     26.60 o 
 -12  12  12      197.10      260.76     75.25 o 
 -10  12  12      319.96      242.75     64.80 o 
  -8  12  12       49.11       40.19     23.75 o 
  -6  12  12      436.93      446.07     87.08 o 
  -4  12  12        1.29        0.00     33.24 o 
  -2  12  12     1018.17      885.92    107.14 o 
   0  12  12      209.97      167.24     67.62 o 
   2  12  12      639.73      533.46     72.05 o 
 -11  13  12       99.61       61.25     21.56 o 
  -9  13  12      483.56      500.53     92.82 o 
  -7  13  12      292.04      235.71     52.19 o 
  -5  13  12      124.42      156.09     57.62 o 
  -3  13  12      848.24      667.39    173.05 o 
  -1  13  12      239.06      261.69     54.78 o 
 -21   1  13      486.80      391.61     58.64 o 
 -19   1  13        5.15       28.93     11.54 o 
 -17   1  13      293.67      290.22     44.54 o 
 -15   1  13      558.52      515.94     54.22 o 
 -13   1  13      426.38      453.29     44.78 o 
 -11   1  13       85.28      110.52     19.95 o 
  -9   1  13     2364.74     2407.29    154.94 o 
  -7   1  13        3.82       34.48     12.85 o 
  -5   1  13        7.76       26.21     10.83 o 
  -3   1  13      286.76      303.60     34.96 o 
  -1   1  13     3069.97     3121.27     95.73 o 
   1   1  13       68.85      121.34     23.03 o 
   3   1  13       62.20       19.96     18.45 o 
   5   1  13      590.95      524.41     72.82 o 
   7   1  13       54.91      104.24     41.65 o 
   9   1  13      211.19      129.53     62.57 o 
 -22   2  13       15.51       56.67     22.57 o 
 -20   2  13      955.70      844.30     90.49 o 
 -18   2  13      410.10      356.14     50.66 o 
 -16   2  13      112.13      107.80     25.16 o 
 -14   2  13      279.23      295.15     38.04 o 
 -12   2  13      137.90      197.25     24.94 o 
 -10   2  13      428.66      554.20     70.32 o 
  -8   2  13       68.76      136.76     23.90 o 
  -6   2  13      233.76      274.79     36.17 o 
  -4   2  13      277.28      296.02     35.68 o 
  -2   2  13      332.43      442.51     74.67 o 
   0   2  13     2574.06     2493.85     34.25 o 
   2   2  13      207.48      197.47     31.24 o 
   4   2  13      679.39      736.07     94.69 o 
   6   2  13     1182.73     1262.35    107.62 o 
   8   2  13      333.67      348.78     63.85 o 
  10   2  13      281.47      292.96     69.37 o 
 -21   3  13       39.50       78.51     46.28 o 
 -19   3  13     1509.13     1446.17     92.98 o 
 -17   3  13      396.88      432.91     42.21 o 
 -15   3  13      770.10      816.49     80.58 o 
 -13   3  13       77.12       53.02     22.89 o 
 -11   3  13      791.08      844.83     64.79 o 
  -9   3  13       37.52       64.90     14.65 o 
  -7   3  13       11.30       22.77     12.42 o 
  -5   3  13     1599.52     1605.23     47.20 o 
  -3   3  13      131.86      130.90     25.73 o 
  -1   3  13      460.48      436.42     55.97 o 
   1   3  13     3081.99     2988.10     88.95 o 
   3   3  13      948.60      847.15     97.11 o 
   5   3  13     1576.86     1544.38     72.97 o 
   7   3  13      459.16      420.61     62.20 o 
   9   3  13      524.87      443.99     76.73 o 
 -20   4  13      348.55      278.39     42.95 o 
 -18   4  13     4098.85     4273.16    211.38 o 
 -16   4  13     2417.00     2352.62    121.97 o 
 -14   4  13      154.88      149.86     24.01 o 
 -12   4  13      367.25      409.77     49.75 o 
 -10   4  13      364.21      358.98     38.31 o 
  -8   4  13        5.96       25.70     13.76 o 
  -6   4  13      761.63      715.46     53.02 o 
  -4   4  13     1255.75     1408.80    120.59 o 
  -2   4  13      138.23      274.52     54.73 o 
   0   4  13      814.28      841.17    112.06 o 
   2   4  13     1842.23     1567.95     84.64 o 
   4   4  13     2005.31     2124.81    114.96 o 
   6   4  13      485.75      618.19     71.37 o 
   8   4  13      436.96      564.97     75.18 o 
  10   4  13       58.51      109.97     34.26 o 
 -21   5  13      468.17      506.90     70.55 o 
 -19   5  13      427.77      434.07     64.91 o 
 -17   5  13     3605.10     3721.76    105.65 o 
 -15   5  13      976.12      960.04    127.33 o 
 -13   5  13      337.00      314.68     33.66 o 
 -11   5  13       73.28       76.14     32.59 o 
  -9   5  13      731.38      742.34     51.17 o 
  -7   5  13     1164.19     1163.01     50.95 o 
  -5   5  13     1065.93     1098.59     54.70 o 
  -3   5  13     2130.75     2005.40    122.86 o 
  -1   5  13      523.72      624.86     87.70 o 
   1   5  13      146.95      150.39     99.70 o 
   3   5  13     3778.94     3840.94    125.58 o 
   5   5  13      262.82      270.06     44.29 o 
   7   5  13      775.01      612.02    102.56 o 
   9   5  13        6.85       54.11     27.65 o 
 -20   6  13      802.73      641.67     93.54 o 
 -18   6  13      432.86      393.02     61.94 o 
 -16   6  13     1429.55     1586.37    103.54 o 
 -14   6  13     1747.98     1894.73    101.94 o 
 -12   6  13     1265.39     1258.28     44.59 o 
 -10   6  13       12.85       28.71     11.22 o 
  -8   6  13     5336.69     5580.79    122.64 o 
  -6   6  13     1303.27     1336.46     89.97 o 
  -4   6  13     2199.90     2514.50    146.59 o 
  -2   6  13     2277.96     2197.35    163.29 o 
   0   6  13       71.33      105.98     30.98 o 
   2   6  13     1004.97     1004.32    112.62 o 
   4   6  13      190.05      294.14     49.89 o 
   6   6  13     1740.01     1850.92    131.02 o 
   8   6  13       13.10       34.67     19.63 o 
 -19   7  13      686.63      796.93     99.79 o 
 -17   7  13      523.92      566.03     81.94 o 
 -15   7  13      650.79      648.84     95.19 o 
 -13   7  13     3077.40     3312.06    110.42 o 
 -11   7  13      844.98      848.38     60.79 o 
  -9   7  13     1765.94     1897.98    105.52 o 
  -7   7  13     2437.49     2129.57     73.18 o 
  -5   7  13     2060.58     2063.75    134.60 o 
  -3   7  13      687.63      631.36     74.85 o 
  -1   7  13     3131.25     3372.23    106.75 o 
   1   7  13      583.29      787.89    136.79 o 
   3   7  13      363.44      435.58     74.26 o 
   5   7  13      505.23      562.83     87.64 o 
   7   7  13      266.95      304.53     41.72 o 
 -18   8  13       86.32       85.22     29.99 o 
 -16   8  13      436.90      417.99     69.36 o 
 -14   8  13     1097.36     1113.91    101.69 o 
 -12   8  13      218.67      176.38     41.75 o 
 -10   8  13     4582.46     4693.63    193.40 o 
  -8   8  13       45.64       47.53     19.51 o 
  -6   8  13     3446.70     3234.27    168.09 o 
  -4   8  13     1116.83     1037.19    112.03 o 
  -2   8  13     3156.74     3120.29    137.08 o 
   0   8  13     2833.23     3015.71    133.18 o 
   2   8  13      774.52      724.29    100.08 o 
   4   8  13      755.01      730.17     91.73 o 
   6   8  13       74.44       57.41     19.77 o 
 -17   9  13       31.34       55.20     22.52 o 
 -15   9  13      897.07      855.99     93.14 o 
 -13   9  13      327.83      370.76     54.54 o 
 -11   9  13     2022.71     2149.46    113.51 o 
  -9   9  13      154.95      191.20     53.23 o 
  -7   9  13      532.63      578.95     66.05 o 
  -5   9  13      809.58      810.50     76.87 o 
  -3   9  13     1355.78     1371.56     95.10 o 
  -1   9  13     3504.67     3862.13    108.05 o 
   1   9  13     2455.92     2750.70    114.03 o 
   3   9  13      337.16      347.37     57.45 o 
   5   9  13     1477.49     1313.86    127.64 o 
 -16  10  13      567.40      593.47     85.94 o 
 -14  10  13      510.61      625.26    130.21 o 
 -12  10  13      295.00      268.85     73.28 o 
 -10  10  13     1018.90     1163.93    124.31 o 
  -8  10  13      562.97      409.56    143.56 o 
  -6  10  13       53.27       49.82     21.87 o 
  -4  10  13     2917.81     2759.71    228.47 o 
  -2  10  13      100.42      101.78     29.65 o 
   0  10  13     2692.88     2451.42    110.68 o 
   2  10  13     1100.85      984.86    129.39 o 
   4  10  13      744.12      614.62     81.90 o 
 -13  11  13      264.89      312.04    121.11 o 
 -11  11  13      980.90      935.84    164.09 o 
  -9  11  13      370.86      524.83     94.86 o 
  -7  11  13      171.50      190.16     41.89 o 
  -5  11  13      351.57      399.64     70.01 o 
  -3  11  13      346.85      317.70     54.04 o 
  -1  11  13      462.56      556.04     98.13 o 
   1  11  13     1152.42     1362.87    192.30 o 
 -10  12  13      174.21      191.35     93.08 o 
  -8  12  13      936.12      898.65    124.90 o 
  -6  12  13      183.57      186.17     53.48 o 
  -4  12  13       22.41       97.17     50.11 o 
  -2  12  13      640.34      529.67     79.96 o 
   0  12  13       65.30       77.89     23.53 o 
 -20   0  14      246.75      240.37     73.43 o 
 -18   0  14      318.17      310.09     54.43 o 
 -16   0  14      719.91      713.28    115.96 o 
 -14   0  14     3799.02     4782.57    472.94 o 
 -12   0  14     2719.72     2494.41    130.54 o 
 -10   0  14     8597.05     9361.88    326.55 o 
  -8   0  14     1053.03     1188.60     81.15 o 
  -6   0  14     3234.35     3502.87     96.99 o 
  -4   0  14      108.67      110.04     21.68 o 
  -2   0  14       14.87       18.28     38.48 o 
   0   0  14      176.95      249.55     44.34 o 
   2   0  14      124.12       49.20     47.48 o 
   4   0  14      827.56      952.92    193.19 o 
   6   0  14      144.22       71.82     56.23 o 
   8   0  14     2146.91     2286.90    308.21 o 
 -21   1  14      256.72      281.83     50.38 o 
 -19   1  14      559.77      519.84     63.97 o 
 -17   1  14      332.43      384.20     51.76 o 
 -15   1  14     1163.56     1303.04     70.61 o 
 -13   1  14     1834.18     2035.49     91.14 o 
 -11   1  14     1687.67     1948.80     67.13 o 
  -9   1  14     3379.60     3460.64    111.66 o 
  -7   1  14     2304.60     2318.69     54.16 o 
  -5   1  14      568.39      564.67     33.83 o 
  -3   1  14      398.24      290.35     29.94 o 
  -1   1  14       12.31       34.00     17.75 o 
   1   1  14      326.02      352.18     49.68 o 
   3   1  14      438.75      423.00     72.38 o 
   5   1  14      900.16      907.79    112.92 o 
   7   1  14      528.38      672.61     86.78 o 
   9   1  14      725.61      560.09    124.16 o 
 -20   2  14       51.47       43.53     25.75 o 
 -18   2  14     1932.83     1785.02    136.50 o 
 -16   2  14      177.67      184.22     32.28 o 
 -14   2  14      389.43      375.90     41.23 o 
 -12   2  14      836.24      734.25     46.75 o 
 -10   2  14      119.31      160.11     24.90 o 
  -8   2  14     2158.14     2157.45     83.62 o 
  -6   2  14      618.85      700.33     59.41 o 
  -4   2  14       34.72       38.54     10.46 o 
  -2   2  14     1119.81     1131.79     87.73 o 
   0   2  14       38.14       65.43     17.87 o 
   2   2  14     1787.55     1593.67     65.49 o 
   4   2  14      590.63      650.38     74.21 o 
   6   2  14     1123.85     1098.89    154.02 o 
   8   2  14       19.18       90.88     41.16 o 
 -21   3  14      720.93      538.10     75.59 o 
 -19   3  14        7.74       35.61     26.02 o 
 -17   3  14     1751.81     1763.43    113.44 o 
 -15   3  14      375.02      340.28     40.39 o 
 -13   3  14       15.46       26.55     14.09 o 
 -11   3  14      688.98      739.74     81.21 o 
  -9   3  14       52.26       42.59     17.79 o 
  -7   3  14      347.63      368.87     48.10 o 
  -5   3  14      848.45      920.49     72.73 o 
  -3   3  14      338.84      372.12     50.21 o 
  -1   3  14      391.64      335.13     42.28 o 
   1   3  14      686.71      647.20     83.83 o 
   3   3  14      796.55      757.19     82.77 o 
   5   3  14      781.13      740.83     97.95 o 
   7   3  14      876.05     1029.52    157.41 o 
 -20   4  14      507.85      457.98     66.43 o 
 -18   4  14        5.63       70.42     25.09 o 
 -16   4  14     1419.56     1424.29    110.21 o 
 -14   4  14        6.06       39.85     16.65 o 
 -12   4  14      456.78      485.69     57.68 o 
 -10   4  14        6.85       25.73     14.94 o 
  -8   4  14       41.85       31.48     15.02 o 
  -6   4  14      248.13      212.12     52.59 o 
  -4   4  14      261.28      333.87     43.50 o 
  -2   4  14      803.48      968.17     73.62 o 
   0   4  14     1229.92     1200.37    102.81 o 
   2   4  14      386.61      395.21     59.06 o 
   4   4  14     1308.25     1412.18     73.38 o 
   6   4  14      441.61      418.94     62.75 o 
   8   4  14      394.76      358.45     72.84 o 
 -19   5  14      120.39       96.70     37.50 o 
 -17   5  14      158.52      152.32     54.24 o 
 -15   5  14      526.40      515.45     58.66 o 
 -13   5  14      875.41      962.72     83.64 o 
 -11   5  14      106.63       98.67     29.99 o 
  -9   5  14      231.90      234.01     29.91 o 
  -7   5  14       15.21       32.79     18.01 o 
  -5   5  14      348.03      335.17     55.69 o 
  -3   5  14     1177.67     1217.19     75.09 o 
  -1   5  14     1052.04     1093.93     84.31 o 
   1   5  14      290.38      314.80     42.50 o 
   3   5  14      910.92      937.66    106.50 o 
   5   5  14      330.84      353.79     59.82 o 
   7   5  14      157.04      211.51     34.30 o 
 -18   6  14      103.73       72.13     24.70 o 
 -16   6  14      229.78      194.29     42.04 o 
 -14   6  14     1265.40     1366.59     93.87 o 
 -12   6  14     1756.91     1823.07     73.36 o 
 -10   6  14      805.46      930.09     95.31 o 
  -8   6  14       19.15       51.14     20.46 o 
  -6   6  14       48.22       69.31     23.97 o 
  -4   6  14     1052.19     1004.58    111.51 o 
  -2   6  14      895.29      982.14     76.21 o 
   0   6  14     1044.41     1026.05     99.25 o 
   2   6  14      364.91      402.31     67.77 o 
   4   6  14      100.06      138.56     29.95 o 
   6   6  14        6.03       83.75     34.86 o 
 -17   7  14        2.80       37.19     24.65 o 
 -15   7  14      596.34      668.14     78.65 o 
 -13   7  14      332.74      322.67     51.56 o 
 -11   7  14     2112.53     1959.76    148.03 o 
  -9   7  14      147.31      129.49     24.14 o 
  -7   7  14      590.17      628.30     74.26 o 
  -5   7  14      430.88      552.81     79.15 o 
  -3   7  14      153.08      119.92     42.40 o 
  -1   7  14     1664.18     1608.66     76.75 o 
   1   7  14      836.76      859.49     79.11 o 
   3   7  14       27.35       44.65     20.51 o 
   5   7  14        1.25       67.76     32.50 o 
 -16   8  14       55.14       77.90     26.50 o 
 -14   8  14      491.63      417.35     55.18 o 
 -12   8  14       21.96       57.64     30.34 o 
 -10   8  14       95.92      192.08     58.28 o 
  -8   8  14     1364.38     1343.48     90.45 o 
  -6   8  14        4.71       54.47     19.95 o 
  -4   8  14       67.14       74.33     33.51 o 
  -2   8  14      616.62      655.09     86.25 o 
   0   8  14      290.26      302.77     44.89 o 
   2   8  14      142.68      124.50     25.36 o 
   4   8  14        1.70       34.63     21.83 o 
 -15   9  14       49.96       55.72     23.93 o 
 -13   9  14       55.75       83.42     43.22 o 
 -11   9  14       46.03       43.57     41.65 o 
  -9   9  14     2367.95     2410.39    139.44 o 
  -7   9  14        2.96       36.55     52.37 o 
  -5   9  14       58.62       70.43     28.76 o 
  -3   9  14      192.27      140.02     37.87 o 
  -1   9  14      109.99      152.20     23.72 o 
   1   9  14        9.51       36.59     15.35 o 
   3   9  14      202.73      144.52     31.99 o 
 -14  10  14      730.58      578.73     97.39 o 
 -12  10  14       34.78       86.76     33.71 o 
 -10  10  14      161.69       89.57     35.45 o 
  -8  10  14       69.79      112.93     31.86 o 
  -6  10  14       65.41       78.99     40.79 o 
  -4  10  14       58.67       90.22     30.09 o 
  -2  10  14      347.99      248.07     48.73 o 
   0  10  14      112.88       49.96     33.64 o 
 -11  11  14        0.73       13.89     26.87 o 
  -9  11  14       36.71       69.55     36.92 o 
  -7  11  14      139.13       70.96     34.60 o 
  -5  11  14       29.55       59.88     34.53 o 
  -3  11  14      114.36       92.44     20.45 o 
  -1  11  14       59.50       80.45     33.28 o 
 -19   1  15      123.28      103.67     25.27 o 
 -17   1  15        9.68       29.13     15.12 o 
 -15   1  15        4.67       24.45     13.24 o 
 -13   1  15       73.83       82.76     17.90 o 
 -11   1  15       16.38       24.67     13.41 o 
  -9   1  15        1.98       28.99     13.63 o 
  -7   1  15      299.53      341.66     41.29 o 
  -5   1  15      159.23      106.72     21.13 o 
  -3   1  15       76.28       65.90     26.73 o 
  -1   1  15       10.51       41.27     15.15 o 
   1   1  15       16.24       92.03     31.11 o 
   3   1  15        1.59       59.09     30.00 o 
   5   1  15        5.11       54.56     25.74 o 
   7   1  15      263.53      100.79     80.82 o 
 -20   2  15      190.68      153.32     32.59 o 
 -18   2  15       12.52       33.95     16.35 o 
 -16   2  15      758.44      710.68     91.43 o 
 -14   2  15      441.81      474.95     72.45 o 
 -12   2  15      238.51      202.73     28.95 o 
 -10   2  15       16.76       63.00     14.84 o 
  -8   2  15      504.23      463.92     38.82 o 
  -6   2  15      163.99      106.08     28.44 o 
  -4   2  15      464.62      436.84     51.59 o 
  -2   2  15        3.87       63.41     16.95 o 
   0   2  15      111.47       46.31     21.64 o 
   2   2  15       62.22       95.99     36.24 o 
   4   2  15       56.08       83.36     37.92 o 
   6   2  15       85.34      122.40     34.65 o 
 -19   3  15      398.24      267.15     55.35 o 
 -17   3  15      333.57      358.99     51.02 o 
 -15   3  15        1.91       26.00     18.68 o 
 -13   3  15        4.46       45.47     15.19 o 
 -11   3  15       45.77       56.56     14.38 o 
  -9   3  15      703.41      745.21     64.17 o 
  -7   3  15     1343.91     1387.25    111.80 o 
  -5   3  15     1093.79     1177.99     97.51 o 
  -3   3  15      445.15      535.87     73.65 o 
  -1   3  15       16.24        2.89     13.41 o 
   1   3  15       97.45       94.79     29.45 o 
   3   3  15      287.57      333.74     90.99 o 
   5   3  15      168.36      190.32     46.05 o 
 -18   4  15     2434.60     2564.06    258.58 o 
 -16   4  15       97.57       98.84     23.55 o 
 -14   4  15      356.51      348.23     53.33 o 
 -12   4  15        6.77       47.30     14.08 o 
 -10   4  15      856.10      738.45     79.00 o 
  -8   4  15     2275.50     2488.56    187.70 o 
  -6   4  15     3522.80     3581.26    122.32 o 
  -4   4  15     1121.26      952.47    124.17 o 
  -2   4  15       24.42       51.24     19.97 o 
   0   4  15     1638.69     1508.71     61.00 o 
   2   4  15       30.23       78.54     22.20 o 
   4   4  15      561.81      428.46     81.59 o 
   6   4  15      333.87      422.26     87.41 o 
 -19   5  15     1047.04      893.78     71.43 o 
 -17   5  15       59.66       59.68     19.42 o 
 -15   5  15     1105.09      944.75     73.86 o 
 -13   5  15      159.99      135.75     28.01 o 
 -11   5  15      590.56      529.33     91.71 o 
  -9   5  15     2291.11     2292.21    179.72 o 
  -7   5  15     2823.02     3017.05    140.39 o 
  -5   5  15      475.33      504.76     79.14 o 
  -3   5  15     1545.31     1704.14    145.11 o 
  -1   5  15      550.25      662.94     58.61 o 
   1   5  15      644.56      682.98     88.88 o 
   3   5  15      463.76      441.11     70.44 o 
   5   5  15      592.61      423.25     58.36 o 
 -18   6  15       18.45       45.40     24.41 o 
 -16   6  15     1975.87     1978.81     98.55 o 
 -14   6  15      558.31      583.82     52.54 o 
 -12   6  15     1229.00     1352.55    273.24 o 
 -10   6  15     2302.97     2266.91    215.54 o 
  -8   6  15     1146.56     1222.37    107.76 o 
  -6   6  15      675.12      651.04     69.15 o 
  -4   6  15     1068.25     1170.06     79.14 o 
  -2   6  15     1396.27     1441.31     82.17 o 
   0   6  15      182.49      114.36     26.79 o 
   2   6  15      476.64      407.08     77.24 o 
   4   6  15      589.66      491.13     56.98 o 
 -17   7  15      330.97      235.96     37.37 o 
 -15   7  15     1248.04     1278.28    168.03 o 
 -13   7  15     1647.57     1890.21    241.27 o 
 -11   7  15     2086.13     2175.73    113.50 o 
  -9   7  15      681.31      778.70     79.79 o 
  -7   7  15      244.65      243.19     40.86 o 
  -5   7  15      599.94      486.16     57.17 o 
  -3   7  15     1209.71     1215.91     97.91 o 
  -1   7  15      362.48      411.08     56.20 o 
   1   7  15      413.54      373.67     56.32 o 
   3   7  15      315.73      247.29     49.29 o 
 -14   8  15     1458.10     1492.76    199.87 o 
 -12   8  15     1794.05     1733.40    189.62 o 
 -10   8  15      158.66      193.21     69.42 o 
  -8   8  15       82.05       62.97     20.58 o 
  -6   8  15      356.81      318.86     64.04 o 
  -4   8  15      722.43      753.44     75.85 o 
  -2   8  15      560.01      550.38     81.64 o 
   0   8  15      710.69      569.08    106.50 o 
   2   8  15      294.35      357.63     66.52 o 
 -13   9  15     2002.34     1992.54    156.16 o 
 -11   9  15      213.24      299.90     81.08 o 
  -9   9  15      172.87      232.67     74.57 o 
  -7   9  15      323.32      399.06     75.54 o 
  -5   9  15      580.20      571.65     69.99 o 
  -3   9  15      350.35      361.79     45.51 o 
  -1   9  15     1319.56     1220.50    165.45 o 
 -10  10  15      458.53      565.35     71.10 o 
  -8  10  15     1136.95     1315.69    149.24 o 
  -6  10  15      194.73      237.67     60.21 o 
  -4  10  15      746.44      804.21    209.13 o 
 -18   0  16     1893.42     1836.80     85.54 o 
 -16   0  16      444.32      278.51     57.81 o 
 -14   0  16      101.68       78.15     24.96 o 
 -12   0  16      265.17      227.90     50.25 o 
 -10   0  16       20.02       47.12     18.43 o 
  -8   0  16       47.56       78.02     38.83 o 
  -6   0  16     1838.70     1582.88    368.89 o 
  -4   0  16     2049.56     2028.91    180.16 o 
  -2   0  16      442.38      551.45    149.48 o 
   0   0  16      891.25      944.17    262.10 o 
   2   0  16     2036.27     2010.40    317.30 o 
   4   0  16      618.32      621.56    119.48 o 
 -19   1  16      546.93      405.77     67.34 o 
 -17   1  16     1498.29     1496.57     82.17 o 
 -15   1  16      434.25      506.09     66.58 o 
 -13   1  16       90.19      118.63     19.67 o 
 -11   1  16       50.60       45.05     15.73 o 
  -9   1  16       33.23       34.04     13.71 o 
  -7   1  16      837.29      813.13    105.46 o 
  -5   1  16     1300.65     1347.24     96.39 o 
  -3   1  16     2133.66     2199.77    175.72 o 
  -1   1  16      148.00      127.40     43.34 o 
   1   1  16     1486.68     1427.71    186.93 o 
   3   1  16     1077.43      917.58    160.13 o 
 -18   2  16       15.49       68.05     29.13 o 
 -16   2  16     1359.67     1242.12     56.51 o 
 -14   2  16      168.97      126.02     28.45 o 
 -12   2  16        6.65       27.35     14.99 o 
 -10   2  16      582.23      585.52     56.02 o 
  -8   2  16     1425.81     1479.53    114.58 o 
  -6   2  16      282.71      309.41     43.09 o 
  -4   2  16      812.14      850.51     76.26 o 
  -2   2  16     1493.10     1379.92     62.00 o 
   0   2  16      399.04      441.61     99.59 o 
   2   2  16      983.60     1087.38    130.53 o 
   4   2  16      608.22      579.29    113.65 o 
 -17   3  16        5.28       40.03     15.01 o 
 -15   3  16      362.92      305.77     45.37 o 
 -13   3  16      633.33      627.20     62.83 o 
 -11   3  16      115.88      134.90     34.53 o 
  -9   3  16     2010.53     2375.86     89.70 o 
  -7   3  16      506.66      499.10     68.70 o 
  -5   3  16     1037.96     1146.48     57.13 o 
  -3   3  16      102.52       77.67     19.09 o 
  -1   3  16     4993.97     4452.41    331.07 o 
   1   3  16       16.64       47.38     26.82 o 
   3   3  16      407.84      523.46    117.39 o 
 -16   4  16        4.29       27.54     14.81 o 
 -14   4  16      960.53      992.79    101.24 o 
 -12   4  16     1301.03     1228.76    118.29 o 
 -10   4  16      966.39     1008.07    107.31 o 
  -8   4  16      274.24      279.76     34.26 o 
  -6   4  16      379.92      343.99     51.75 o 
  -4   4  16       77.61       85.31     29.05 o 
  -2   4  16        4.32       51.32     16.83 o 
   0   4  16     2320.39     2281.60    184.52 o 
   2   4  16        4.28       45.04     40.07 o 
 -17   5  16      684.01      797.83    138.07 o 
 -15   5  16      578.52      472.92    111.40 o 
 -13   5  16      607.90      592.97    105.31 o 
 -11   5  16     1813.90     1676.54     92.75 o 
  -9   5  16       80.11       95.86     32.09 o 
  -7   5  16       16.17       30.73     21.57 o 
  -5   5  16       24.94       47.82     14.78 o 
  -3   5  16      889.20      775.26     94.74 o 
  -1   5  16      122.19       54.71     19.05 o 
   1   5  16      979.35      930.80     87.84 o 
 -16   6  16      313.56      277.49    136.11 o 
 -14   6  16      548.48      607.67     96.51 o 
 -12   6  16      382.02      454.26     82.70 o 
 -10   6  16      716.43      782.26     89.75 o 
  -8   6  16        2.15       21.13     17.47 o 
  -6   6  16        8.63       35.11     22.81 o 
  -4   6  16      213.51      270.64     45.00 o 
  -2   6  16      847.70      857.56     56.82 o 
   0   6  16       74.35       55.43     27.18 o 
 -13   7  16      482.20      448.55     94.57 o 
 -11   7  16      205.77      161.71     51.51 o 
  -9   7  16       50.66       95.98     24.94 o 
  -7   7  16      183.50      220.85     36.58 o 
  -5   7  16      236.36      191.59     41.47 o 
  -3   7  16      154.14       89.59     39.34 o 
  -1   7  16      423.84      305.05     70.30 o 
 -12   8  16        7.40       19.88     23.26 o 
 -10   8  16       35.48       62.57     40.28 o 
  -8   8  16      305.86      357.98     77.17 o 
  -6   8  16       80.31      119.29     28.56 o 
  -4   8  16      140.68      149.71     24.33 o 
  -2   8  16      224.47      226.71    100.45 o 
  -9   9  16      113.54      125.25     40.25 o 
  -7   9  16      222.91      183.96     51.85 o 
 -17   1  17     1216.48     1067.43    119.06 o 
 -15   1  17      146.68      108.34     21.86 o 
 -13   1  17       13.84       46.67     17.43 o 
 -11   1  17      417.30      351.31     60.87 o 
  -9   1  17      264.97      206.47     34.70 o 
  -7   1  17        4.63       28.40     14.10 o 
  -5   1  17       31.61      108.32     37.60 o 
  -3   1  17      286.07      232.29     51.93 o 
  -1   1  17      492.14      419.83     71.56 o 
   1   1  17       65.62       72.10     26.97 o 
 -16   2  17     1366.54     1171.17     85.94 o 
 -14   2  17      407.78      337.82     45.98 o 
 -12   2  17      153.82      163.53     27.31 o 
 -10   2  17       90.24       39.65     17.08 o 
  -8   2  17       42.44       30.00     16.09 o 
  -6   2  17      125.90      119.03     56.57 o 
  -4   2  17        1.06       68.17     24.60 o 
  -2   2  17       94.99       34.84     24.42 o 
   0   2  17      369.25      319.31     82.37 o 
 -15   3  17      467.02      472.91     89.66 o 
 -13   3  17      543.22      553.54     75.40 o 
 -11   3  17       15.24       68.38     25.82 o 
  -9   3  17      123.60      109.73     31.64 o 
  -7   3  17      331.92      210.22     31.55 o 
  -5   3  17       13.74       52.63     15.64 o 
  -3   3  17        3.44       55.50     24.82 o 
  -1   3  17       94.72       50.63     25.67 o 
 -14   4  17      330.34      362.95     78.83 o 
 -12   4  17      274.97      281.69     46.79 o 
 -10   4  17       20.64       30.13     18.03 o 
  -8   4  17      654.64      486.32     75.43 o 
  -6   4  17       92.66      159.27     33.81 o 
  -4   4  17       44.73       25.83     24.10 o 
  -2   4  17        4.63       48.45     20.58 o 
   0   4  17      140.60      219.10     63.00 o 
 -13   5  17      279.60      308.54     62.32 o 
 -11   5  17      180.61      187.71     35.58 o 
  -9   5  17      703.69      645.33     74.98 o 
  -7   5  17       25.56       53.31     23.35 o 
  -5   5  17      132.09      131.31     42.95 o 
  -3   5  17       92.39       28.88     19.18 o 
  -1   5  17       76.07       74.40     26.36 o 
 -12   6  17       21.34       65.49     23.95 o 
 -10   6  17     1797.18     1927.24     95.56 o 
  -8   6  17       26.27       51.10     19.19 o 
  -6   6  17      338.10      359.32     62.42 o 
  -4   6  17      111.59      101.90     23.34 o 
  -9   7  17      292.83      259.10    137.82 o 
  -7   7  17      300.06      302.31     69.48 o 
 -12   0  18      683.28      626.19    179.48 o 
 -10   0  18      262.77      274.44     74.91 o 
  -8   0  18     1647.15     1599.51    187.19 o 
  -6   0  18      484.83      483.57     94.97 o 
  -4   0  18      664.44      662.70    160.45 o 
 -13   1  18      264.58      212.51     38.91 o 
 -11   1  18     1078.22      926.67    131.31 o 
  -9   1  18      620.03      596.66     97.64 o 
  -7   1  18     1126.47     1132.86    219.73 o 
  -5   1  18      752.06      787.99    155.62 o 
  -3   1  18      450.56      536.34    130.83 o 
 -12   2  18      768.60      774.31    110.21 o 
 -10   2  18     1473.01     1127.14    169.47 o 
  -8   2  18      624.87      711.75    114.08 o 
  -6   2  18      927.55      834.79    157.34 o 
  -4   2  18      536.77      562.72     88.02 o 
 -11   3  18      228.87      185.00     41.16 o 
  -9   3  18     1416.52     1215.52    147.77 o 
  -7   3  18      690.20      691.69    109.78 o 
  -5   3  18      214.67      178.90     93.08 o 
 -10   4  18      513.45      521.70     78.07 o 
  -8   4  18      384.08      339.45     67.63 o 
  -6   4  18      272.50      239.85     66.34 o 
                                                 
